# Supplementary material for: N 2,N 2′-Bis[4-(dimethyl­amino)­benzyl­idene]pyridine-2,6-dicarbohydrazide monohydrate
Source: Acta Crystallogr Sect E Struct Rep Online. 2010 Oct 2;66(Pt 11):o2718. doi: 10.1107/S1600536810038778 (PMC3009364; doi:10.1107/S1600536810038778)
Supplement: Supplementary file 1 [file e-66-o2718-sup1.cif]

##############################################################################
###                                                                        ###
###        Electronic paper (Acta Crystallographica Section E)             ###
###                                                                        ###
##############################################################################
#                                                                            #
# This CIF contains the data in a paper accepted for publication in Acta     #
# Crystallographica Section E. It conforms to the requirements of Notes      #
# for Authors for Section E, and has been peer reviewed under the auspices   #
# of the IUCr Commission on Journals.                                        #
#                                                                            #
# Full details of the Crystallographic Information File format               #
# are given in the paper "The Crystallographic Information File (CIF):       #
# a New Standard Archive File for Crystallography" by S. R. Hall, F. H.      #
# Allen and I. D. Brown [Acta Cryst. (1991), A47, 655-685].                  #
#                                                                            #
# The current version of the core CIF dictionary is obtainable from          #
# ftp://ftp.iucr.org/pub/cif_core.dic. The current version number is 2.4.    #
#                                                                            #
# Software is freely available for graphical display of the structure(s) in  #
# this CIF.  For information consult the CIF home page http://www.iucr.org/  #
# cif/home.html                                                              #
#                                                                            #
# This file may be used for bona fide research purposes within the           #
# scientific community so long as proper attribution is given to the journal # 
# article from which it was obtained.                                        #
#                                                                            #
##############################################################################
                                             
data_I
_audit_creation_method     SHELXL-97
_chemical_name_systematic
;
<i>N</i>^2^,<i>N</i>^2'^-Bis[4-(dimethylamino)benzylidene]pyridine-2,6-
dicarbohydrazide monohydrate
;
_chemical_name_common     ?
_chemical_formula_moiety     'C25 H27 N7 O2, H2 O'
_chemical_formula_sum     'C25 H29 N7 O3'
_chemical_formula_iupac     'C25 H27 N7 O2, H2 O'
_chemical_formula_weight     475.54
_chemical_melting_point     ?
_symmetry_cell_setting     monoclinic
_symmetry_space_group_name_H-M     'C 2/c  '
_symmetry_space_group_name_Hall     '-C 2yc  '
loop_
    _symmetry_equiv_pos_as_xyz
    'x, y, z'
    '-x, y, -z+1/2'
    'x+1/2, y+1/2, z'
    '-x+1/2, y+1/2, -z+1/2'
    '-x, -y, -z'
    'x, -y, z-1/2'
    '-x+1/2, -y+1/2, -z'
    'x+1/2, -y+1/2, z-1/2'
_cell_length_a     8.5718(11)
_cell_length_b     10.2802(14)
_cell_length_c     27.112(3)
_cell_angle_alpha     90.00
_cell_angle_beta     97.8650(10)
_cell_angle_gamma     90.00
_cell_volume     2366.7(5)
_cell_formula_units_Z     4
_cell_measurement_reflns_used     1533
_cell_measurement_theta_min     3.034
_cell_measurement_theta_max     24.433
_cell_measurement_temperature     298(2)
_exptl_crystal_description     block
_exptl_crystal_colour     red
_exptl_crystal_size_max     0.36
_exptl_crystal_size_mid     0.31
_exptl_crystal_size_min     0.16
_exptl_crystal_density_diffrn     1.332
_exptl_crystal_density_meas     ?
_exptl_crystal_density_method     'not measured'
_exptl_crystal_F_000     1008
_exptl_absorpt_coefficient_mu     0.091
_exptl_absorpt_correction_type     multi-scan
_exptl_absorpt_process_details     '(SADABS; Sheldrick, 1996)'
_exptl_absorpt_correction_T_min     0.968
_exptl_absorpt_correction_T_max     0.986
_exptl_special_details
;
;
_diffrn_ambient_temperature     298(2)
_diffrn_radiation_type     MoK\a
_diffrn_radiation_wavelength     0.71073
_diffrn_radiation_source     'fine-focus sealed tube'
_diffrn_radiation_monochromator     graphite
_diffrn_measurement_device_type     'Bruker SMART APEX  CCD area-detector'
_diffrn_measurement_method     'phi and omega scans'
_diffrn_detector_area_resol_mean     ?
_diffrn_reflns_number     5774
_diffrn_reflns_av_R_equivalents     0.0391
_diffrn_reflns_av_sigmaI/netI     0.0456
_diffrn_reflns_theta_min     1.52
_diffrn_reflns_theta_max     25.01
_diffrn_reflns_theta_full     25.01
_diffrn_measured_fraction_theta_max     1.000
_diffrn_measured_fraction_theta_full     1.000
_diffrn_reflns_limit_h_min     -10
_diffrn_reflns_limit_h_max     10
_diffrn_reflns_limit_k_min     -12
_diffrn_reflns_limit_k_max     12
_diffrn_reflns_limit_l_min     -32
_diffrn_reflns_limit_l_max     17
_diffrn_standards_number     ?
_diffrn_standards_interval_count     ?
_diffrn_standards_interval_time     ?
_diffrn_standards_decay_%     ?
_refine_special_details
;
Refinement of <i>F</i>^2^ against ALL reflections. The weighted <i>R</i>-factor
<i>wR</i> and goodness of fit <i>S</i> are based on <i>F</i>^2^, conventional
<i>R</i>-factors <i>R</i> are based on <i>F</i>, with <i>F</i> set to zero for
negative <i>F</i>^2^. The threshold expression of <i>F</i>^2^ >
\s(<i>F</i>^2^) is used only for calculating <i>R</i>-factors(gt) <i>etc</i>.
and is not relevant to the choice of reflections for refinement.
<i>R</i>-factors based on <i>F</i>^2^ are statistically about twice as large
as those based on <i>F</i>, and <i>R</i>- factors based on ALL data will be
even larger.
;
_reflns_number_total     2076
_reflns_number_gt     1348
_reflns_threshold_expression     I>2\s(I)
_refine_ls_structure_factor_coef     Fsqd
_refine_ls_matrix_type     full
_refine_ls_R_factor_all     0.0948
_refine_ls_R_factor_gt     0.0621
_refine_ls_wR_factor_gt     0.1866
_refine_ls_wR_factor_ref     0.2039
_refine_ls_goodness_of_fit_ref     1.049
_refine_ls_restrained_S_all     1.049
_refine_ls_number_reflns     2076
_refine_ls_number_parameters     163
_refine_ls_number_restraints     1
_refine_ls_hydrogen_treatment     mixed
_refine_ls_weighting_scheme     calc
_refine_ls_weighting_details
                 'calc w=1/[\s^2^(Fo^2^)+(0.1275P)^2^] where P=(Fo^2^+2Fc^2^)/3'
_atom_sites_solution_hydrogens     geom
_atom_sites_solution_primary     direct
_atom_sites_solution_secondary     difmap
_refine_ls_shift/su_max     0.000
_refine_ls_shift/su_mean     0.000
_refine_diff_density_max     0.168
_refine_diff_density_min     -0.589
_refine_ls_extinction_method     none
_refine_ls_extinction_coef     ?
loop_
    _atom_type_symbol
    _atom_type_description
    _atom_type_scat_dispersion_real
    _atom_type_scat_dispersion_imag
    _atom_type_scat_source
    'C' 'C' 0.0033 0.0016
                         'International Tables Vol C Tables 4.2.6.8 and 6.1.1.4'
    'H' 'H' 0.0000 0.0000
                         'International Tables Vol C Tables 4.2.6.8 and 6.1.1.4'
    'O' 'O' 0.0106 0.0060
                         'International Tables Vol C Tables 4.2.6.8 and 6.1.1.4'
    'N' 'N' 0.0061 0.0033
                         'International Tables Vol C Tables 4.2.6.8 and 6.1.1.4'
_computing_data_collection     'SMART (Siemens, 1996)'
_computing_cell_refinement     'SAINT (Siemens, 1996)'
_computing_data_reduction     'SAINT (Siemens, 1996)'
_computing_structure_solution     'SHELXS97 (Sheldrick, 2008)'
_computing_structure_refinement     'SHELXL97 (Sheldrick, 2008)'
_computing_molecular_graphics     'SHELXTL (Sheldrick, 2008)'
_computing_publication_material     'SHELXTL (Sheldrick, 2008)'
loop_
    _atom_site_type_symbol
    _atom_site_label
    _atom_site_fract_x
    _atom_site_fract_y
    _atom_site_fract_z
    _atom_site_U_iso_or_equiv
    _atom_site_adp_type
    _atom_site_calc_flag
    _atom_site_refinement_flags
    _atom_site_occupancy
    _atom_site_disorder_assembly
    _atom_site_disorder_group
    N N1 0.0000 0.0318(3) 0.2500 0.0419(8) Uani d S 1 . .
    N N2 0.1517(3) 0.1645(2) 0.18533(9) 0.0456(6) Uani d . 1 . .
    H H2A 0.0721 0.1938 0.1981 0.068 Uiso calc R 1 . .
    N N3 0.2319(3) 0.2465(2) 0.15743(8) 0.0448(7) Uani d . 1 . .
    N N4 0.4368(3) 0.7693(2) 0.05148(10) 0.0556(7) Uani d . 1 . .
    O O1 0.3055(3) -0.0104(2) 0.17635(9) 0.0669(7) Uani d . 1 . .
    O O2 1.0000 0.3442(4) 0.2500 0.0927(13) Uani d SD 1 . .
    H H2 0.934(4) 0.398(3) 0.2352(16) 0.111 Uiso d D 1 . .
    C C1 0.1949(3) 0.0402(3) 0.19306(10) 0.0445(7) Uani d . 1 . .
    C C2 0.0935(3) -0.0351(3) 0.22381(10) 0.0411(7) Uani d . 1 . .
    C C3 0.0976(3) -0.1702(3) 0.22298(11) 0.0488(8) Uani d . 1 . .
    H H3 0.1650 -0.2141 0.2046 0.059 Uiso calc R 1 . .
    C C4 0.0000 -0.2371(4) 0.2500 0.0535(11) Uani d S 1 . .
    H H4 0.0000 -0.3276 0.2500 0.064 Uiso calc SR 1 . .
    C C5 0.1730(3) 0.3604(3) 0.15200(10) 0.0462(7) Uani d . 1 . .
    H H5 0.0817 0.3786 0.1657 0.055 Uiso calc R 1 . .
    C C6 0.2429(3) 0.4630(3) 0.12527(10) 0.0424(7) Uani d . 1 . .
    C C7 0.3772(3) 0.4455(3) 0.10227(11) 0.0452(7) Uani d . 1 . .
    H H7 0.4255 0.3643 0.1035 0.054 Uiso calc R 1 . .
    C C8 0.4387(3) 0.5447(3) 0.07816(11) 0.0474(8) Uani d . 1 . .
    H H8 0.5276 0.5292 0.0628 0.057 Uiso calc R 1 . .
    C C9 0.3728(3) 0.6699(3) 0.07561(10) 0.0420(7) Uani d . 1 . .
    C C10 0.2390(3) 0.6870(3) 0.09890(11) 0.0494(8) Uani d . 1 . .
    H H10 0.1917 0.7685 0.0982 0.059 Uiso calc R 1 . .
    C C11 0.1755(3) 0.5864(3) 0.12276(11) 0.0489(8) Uani d . 1 . .
    H H11 0.0854 0.6010 0.1376 0.059 Uiso calc R 1 . .
    C C12 0.5716(4) 0.7484(3) 0.02620(13) 0.0685(10) Uani d . 1 . .
    H H12A 0.6567 0.7141 0.0492 0.103 Uiso calc R 1 . .
    H H12B 0.6031 0.8295 0.0130 0.103 Uiso calc R 1 . .
    H H12C 0.5450 0.6877 -0.0005 0.103 Uiso calc R 1 . .
    C C13 0.3639(4) 0.8964(3) 0.04783(13) 0.0639(9) Uani d . 1 . .
    H H13A 0.2669 0.8923 0.0255 0.096 Uiso calc R 1 . .
    H H13B 0.4335 0.9576 0.0354 0.096 Uiso calc R 1 . .
    H H13C 0.3430 0.9235 0.0802 0.096 Uiso calc R 1 . .
loop_
    _atom_site_aniso_label
    _atom_site_aniso_U_11
    _atom_site_aniso_U_22
    _atom_site_aniso_U_33
    _atom_site_aniso_U_12
    _atom_site_aniso_U_13
    _atom_site_aniso_U_23
    N1 0.0486(18) 0.0423(18) 0.0350(17) 0.000 0.0068(15) 0.000
    N2 0.0534(14) 0.0424(14) 0.0433(13) -0.0004(11) 0.0155(11) 0.0021(11)
    N3 0.0518(14) 0.0457(15) 0.0376(13) -0.0025(11) 0.0082(11) 0.0021(11)
    N4 0.0561(15) 0.0533(16) 0.0613(16) -0.0005(12) 0.0220(13) 0.0100(13)
    O1 0.0674(14) 0.0616(14) 0.0780(16) 0.0146(11) 0.0330(13) 0.0048(12)
    O2 0.100(3) 0.081(3) 0.101(3) 0.000 0.030(3) 0.000
    C1 0.0497(16) 0.0449(17) 0.0392(16) 0.0056(13) 0.0068(13) -0.0040(12)
    C2 0.0472(15) 0.0377(15) 0.0370(15) 0.0009(12) 0.0013(13) -0.0015(12)
    C3 0.0497(17) 0.0461(17) 0.0495(17) 0.0057(14) 0.0031(14) -0.0055(14)
    C4 0.055(3) 0.036(2) 0.066(3) 0.000 -0.005(2) 0.000
    C5 0.0480(16) 0.0520(18) 0.0400(15) 0.0003(14) 0.0107(13) 0.0012(13)
    C6 0.0466(15) 0.0469(16) 0.0341(14) -0.0018(13) 0.0072(12) 0.0000(12)
    C7 0.0443(15) 0.0449(16) 0.0472(16) 0.0026(13) 0.0091(13) -0.0015(13)
    C8 0.0422(15) 0.0556(18) 0.0472(17) 0.0008(13) 0.0162(13) -0.0020(14)
    C9 0.0415(15) 0.0484(17) 0.0369(15) -0.0024(13) 0.0080(12) 0.0008(13)
    C10 0.0512(17) 0.0456(17) 0.0533(18) 0.0064(14) 0.0134(14) 0.0008(14)
    C11 0.0503(16) 0.0510(18) 0.0496(17) 0.0024(14) 0.0220(14) 0.0010(14)
    C12 0.069(2) 0.072(2) 0.071(2) -0.0130(17) 0.0331(19) 0.0018(18)
    C13 0.073(2) 0.057(2) 0.065(2) -0.0058(17) 0.0188(18) 0.0117(17)
_geom_special_details
;
All e.s.d.'s (except the e.s.d. in the dihedral angle between two l.s. planes)
are estimated using the full covariance matrix. The cell e.s.d.'s are taken
into account individually in the estimation of e.s.d.'s in distances, angles
and torsion angles; correlations between e.s.d.'s in cell parameters are only
used when they are defined by crystal symmetry. An approximate (isotropic)
treatment of cell e.s.d.'s is used for estimating e.s.d.'s involving l.s.
planes.
;
loop_
    _geom_bond_atom_site_label_1
    _geom_bond_atom_site_label_2
    _geom_bond_site_symmetry_2
    _geom_bond_distance
    _geom_bond_publ_flag
    N1 C2 . 1.333(3) ?
    N1 C2 2 1.333(3) ?
    N2 C1 . 1.339(3) ?
    N2 N3 . 1.378(3) ?
    N2 H2A . 0.8600 ?
    N3 C5 . 1.276(3) ?
    N4 C9 . 1.368(3) ?
    N4 C12 . 1.438(4) ?
    N4 C13 . 1.446(4) ?
    O1 C1 . 1.222(3) ?
    O2 H2 . 0.85(3) ?
    C1 C2 . 1.499(4) ?
    C2 C3 . 1.390(4) ?
    C3 C4 . 1.370(3) ?
    C3 H3 . 0.9300 ?
    C4 C3 2 1.370(3) ?
    C4 H4 . 0.9300 ?
    C5 C6 . 1.455(4) ?
    C5 H5 . 0.9300 ?
    C6 C11 . 1.392(4) ?
    C6 C7 . 1.394(4) ?
    C7 C8 . 1.356(4) ?
    C7 H7 . 0.9300 ?
    C8 C9 . 1.404(4) ?
    C8 H8 . 0.9300 ?
    C9 C10 . 1.394(4) ?
    C10 C11 . 1.371(4) ?
    C10 H10 . 0.9300 ?
    C11 H11 . 0.9300 ?
    C12 H12A . 0.9600 ?
    C12 H12B . 0.9600 ?
    C12 H12C . 0.9600 ?
    C13 H13A . 0.9600 ?
    C13 H13B . 0.9600 ?
    C13 H13C . 0.9600 ?
loop_
    _geom_angle_atom_site_label_1
    _geom_angle_atom_site_label_2
    _geom_angle_atom_site_label_3
    _geom_angle_site_symmetry_1
    _geom_angle_site_symmetry_3
    _geom_angle
    _geom_angle_publ_flag
    C2 N1 C2 . 2 117.8(3) ?
    C1 N2 N3 . . 121.5(2) ?
    C1 N2 H2A . . 119.3 ?
    N3 N2 H2A . . 119.3 ?
    C5 N3 N2 . . 114.0(2) ?
    C9 N4 C12 . . 121.2(3) ?
    C9 N4 C13 . . 120.6(2) ?
    C12 N4 C13 . . 118.0(2) ?
    O1 C1 N2 . . 124.1(3) ?
    O1 C1 C2 . . 121.7(3) ?
    N2 C1 C2 . . 114.3(2) ?
    N1 C2 C3 . . 122.9(3) ?
    N1 C2 C1 . . 117.8(2) ?
    C3 C2 C1 . . 119.3(2) ?
    C4 C3 C2 . . 118.3(3) ?
    C4 C3 H3 . . 120.8 ?
    C2 C3 H3 . . 120.8 ?
    C3 C4 C3 . 2 119.8(4) ?
    C3 C4 H4 . . 120.1 ?
    C3 C4 H4 2 . 120.1 ?
    N3 C5 C6 . . 122.7(3) ?
    N3 C5 H5 . . 118.7 ?
    C6 C5 H5 . . 118.7 ?
    C11 C6 C7 . . 117.3(2) ?
    C11 C6 C5 . . 119.2(2) ?
    C7 C6 C5 . . 123.4(3) ?
    C8 C7 C6 . . 121.2(3) ?
    C8 C7 H7 . . 119.4 ?
    C6 C7 H7 . . 119.4 ?
    C7 C8 C9 . . 122.2(3) ?
    C7 C8 H8 . . 118.9 ?
    C9 C8 H8 . . 118.9 ?
    N4 C9 C10 . . 122.1(3) ?
    N4 C9 C8 . . 121.5(2) ?
    C10 C9 C8 . . 116.3(2) ?
    C11 C10 C9 . . 121.6(3) ?
    C11 C10 H10 . . 119.2 ?
    C9 C10 H10 . . 119.2 ?
    C10 C11 C6 . . 121.4(3) ?
    C10 C11 H11 . . 119.3 ?
    C6 C11 H11 . . 119.3 ?
    N4 C12 H12A . . 109.5 ?
    N4 C12 H12B . . 109.5 ?
    H12A C12 H12B . . 109.5 ?
    N4 C12 H12C . . 109.5 ?
    H12A C12 H12C . . 109.5 ?
    H12B C12 H12C . . 109.5 ?
    N4 C13 H13A . . 109.5 ?
    N4 C13 H13B . . 109.5 ?
    H13A C13 H13B . . 109.5 ?
    N4 C13 H13C . . 109.5 ?
    H13A C13 H13C . . 109.5 ?
    H13B C13 H13C . . 109.5 ?
loop_
    _geom_hbond_atom_site_label_D
    _geom_hbond_atom_site_label_H
    _geom_hbond_atom_site_label_A
    _geom_hbond_site_symmetry_A
    _geom_hbond_distance_DH
    _geom_hbond_distance_HA
    _geom_hbond_distance_DA
    _geom_hbond_angle_DHA
    N2 H2A O2 1_455 0.86 2.23 2.967(4) 143
    O2 H2 O1 3 0.85(3) 2.04(4) 2.844(3) 157(3)
data_global
_journal_date_recd_electronic     2010-08-27
_journal_date_accepted     2010-09-28
_journal_name_full     'Acta Crystallographica, Section E'
_journal_year     2010
_journal_volume     66
_journal_issue     11
_journal_page_first     o2718
_journal_page_last     o2718
_journal_paper_category     QO
_journal_coeditor_code     RZ2479
_publ_contact_author_name     'Yong Wang'
_publ_contact_author_address
;
College of Chemistry and Chemical Engineering
Liaocheng University
Shandong 252059
P.R.China
;
_publ_contact_author_email     yongwang@lcu.edu.cn
_publ_contact_author_fax     '86 635 8239121'
_publ_contact_author_phone     '86 635 8230682'
_publ_section_title
;
<i>N</i>^2^,<i>N</i>^2'^-Bis[4-(dimethylamino)benzylidene]pyridine-2,6-\
dicarbohydrazide monohydrate
;
loop_
    _publ_author_name
    _publ_author_address
    'Yong Wang'
;
  Department of Chemistry
  Liaocheng University
  Liaocheng 252059
  People's Republic of China
;
    'Yan Liang Sun'
;
  Department of Chemistry
  Liaocheng University
  Liaocheng 252059
  People's Republic of China
;
