# Supplementary material for: N 2,N 2′-Bis[4-(dimethyl­amino)­benzyl­idene]pyridine-2,6-dicarbohydrazide monohydrate
Source: Acta Crystallogr Sect E Struct Rep Online. 2010 Oct 2;66(Pt 11):o2718. doi: 10.1107/S1600536810038778 (PMC3009364; doi:10.1107/S1600536810038778)
Supplement: Supplementary file 2 [file e-66-o2718-Isup2.hkl]

# 
# h,k,l, Fc-squared, Fo-squared, sigma(Fo-squared) and status flag 
# 
data_I
_shelx_title '  C25 H28 N7 O3 (DA CIF' 
_shelx_refln_list_code          4 
_shelx_F_calc_maximum      422.80 
_exptl_crystal_F_000      1008.00 
_reflns_d_resolution_high  0.8404 
 
loop_ 
 _symmetry_equiv_pos_as_xyz 
 'x, y, z' 
 '-x, y, -z+1/2' 
 'x+1/2, y+1/2, z' 
 '-x+1/2, y+1/2, -z+1/2' 
 '-x, -y, -z' 
 'x, -y, z-1/2' 
 '-x+1/2, -y+1/2, -z' 
 'x+1/2, -y+1/2, z-1/2' 
 
_cell_length_a     8.5718 
_cell_length_b    10.2802 
_cell_length_c    27.1120 
_cell_angle_alpha  90.000 
_cell_angle_beta   97.865 
_cell_angle_gamma  90.000 
 
_shelx_F_squared_multiplier     1.000 
 
loop_ 
 _refln_index_h 
 _refln_index_k 
 _refln_index_l 
 _refln_F_squared_calc 
 _refln_F_squared_meas 
 _refln_F_squared_sigma 
 _refln_observed_status 
   2   0   0     3099.64     4441.04     59.80 o 
   4   0   0      536.53      647.69     17.62 o 
   6   0   0      153.59      149.69     17.01 o 
   8   0   0       10.01       12.02     16.29 o 
  10   0   0        2.13        9.73     34.46 o 
   1   1   0     6643.57     7568.42     67.04 o 
   3   1   0     1868.85     2213.12     23.67 o 
   5   1   0     2893.79     3093.61     41.98 o 
   7   1   0        7.17        0.00      7.68 o 
   9   1   0       71.98       85.68     24.30 o 
   0   2   0        0.03        0.00      5.36 o 
   2   2   0     1823.32     1648.40     21.00 o 
   4   2   0       98.23       96.40      6.72 o 
   6   2   0      359.96      338.87     13.94 o 
   8   2   0       72.29       43.01     14.74 o 
   1   3   0     1477.17     1140.51     15.25 o 
   3   3   0     3633.38     3737.57     56.86 o 
   5   3   0      137.87      176.72     13.99 o 
   7   3   0       78.64       46.96     13.42 o 
   9   3   0       12.11        0.00     13.47 o 
   0   4   0     7631.33     8526.75    167.00 o 
   2   4   0        6.36        0.00      4.06 o 
   4   4   0     3506.62     3738.83     40.16 o 
   6   4   0     1029.11     1052.13     23.65 o 
   8   4   0       39.65       75.18     21.20 o 
   1   5   0     2814.10     2934.96     33.26 o 
   3   5   0      739.30      775.89     17.73 o 
   5   5   0      200.79      232.58     24.77 o 
   7   5   0      255.06      344.33     30.86 o 
   9   5   0        0.28        0.00     19.71 o 
   0   6   0      436.01      381.59     19.50 o 
   2   6   0      140.93      160.86     11.34 o 
   4   6   0      205.39      218.11     14.13 o 
   6   6   0       87.88       96.70     21.58 o 
   8   6   0       42.66       51.52     22.19 o 
   1   7   0       13.86        0.00      6.71 o 
   3   7   0       19.51        2.44      7.85 o 
   5   7   0      190.15      264.49     21.69 o 
   7   7   0        2.36       12.18     19.33 o 
   0   8   0        5.37        0.00     10.25 o 
   2   8   0        1.74        2.91      9.10 o 
   4   8   0      180.75      195.86     15.68 o 
   6   8   0       41.28       50.30     19.23 o 
   1   9   0     1400.72     1316.95     31.09 o 
   3   9   0      770.10      927.67     88.91 o 
   5   9   0      194.37      251.32     31.30 o 
   0  10   0     1267.64     1295.46     45.96 o 
   2  10   0       44.22       74.98     14.05 o 
   4  10   0        0.00        7.65     27.03 o 
   1  11   0       68.88       49.07     14.41 o 
   3  11   0       18.68       13.45     22.72 o 
   0  12   0       29.74       29.34     20.73 o 
  -9   1   1       11.66        0.00     17.91 o 
  -7   1   1        0.47        0.00      7.65 o 
  -5   1   1      531.11      557.83     10.94 o 
  -3   1   1      172.42      251.84      6.59 o 
  -1   1   1     4742.19     3910.27     29.79 o 
   1   1   1      548.90      261.09      8.30 o 
   3   1   1     2622.81     3205.41     34.55 o 
   5   1   1      333.46      324.03      8.64 o 
   7   1   1       29.89       38.42      9.87 o 
   9   1   1       82.49       57.23     22.93 o 
 -10   2   1       46.65       81.09     26.71 o 
  -8   2   1       19.25       21.04     13.40 o 
  -6   2   1      251.77      306.48     16.30 o 
  -4   2   1      615.76      648.89     12.59 o 
  -2   2   1     6934.85     5964.96     46.22 o 
   0   2   1     1270.39      823.88     10.28 o 
   2   2   1        0.01       73.53     16.23 o 
   4   2   1      155.88      138.10      6.94 o 
   6   2   1      183.50      183.07     12.87 o 
   8   2   1        1.57        0.00     11.87 o 
  -9   3   1       20.66        0.00     14.88 o 
  -7   3   1      146.42      169.74     14.55 o 
  -5   3   1      691.44      745.78     16.28 o 
  -3   3   1      881.97      825.34     18.15 o 
  -1   3   1     1555.58     1415.35     17.61 o 
   1   3   1      151.25      163.36      5.73 o 
   3   3   1       48.80       55.42      8.03 o 
   5   3   1      907.83      928.14     22.21 o 
   7   3   1        1.26        0.00      9.80 o 
   9   3   1        8.13        8.08     20.08 o 
  -8   4   1      460.28      455.04     57.23 o 
  -6   4   1     1464.92     1496.79     28.51 o 
  -4   4   1     2309.49     2424.01     40.20 o 
  -2   4   1      124.72      104.18      7.14 o 
   0   4   1       92.05      126.20      8.72 o 
   2   4   1     6361.24     7017.79     64.39 o 
   4   4   1      118.77      204.09     12.24 o 
   6   4   1       14.85       28.04     12.00 o 
   8   4   1      162.74      132.27     32.50 o 
  -9   5   1       13.49        0.00     19.38 o 
  -7   5   1       10.34       37.04     25.08 o 
  -5   5   1      145.40      138.19     16.92 o 
  -3   5   1     1454.20     1679.95     20.99 o 
  -1   5   1     1811.83     1624.00     22.61 o 
   1   5   1       12.50       38.97      6.72 o 
   3   5   1       56.77       56.02     12.98 o 
   5   5   1      231.68      261.06     14.35 o 
   7   5   1     2340.92     2438.21    182.10 o 
   9   5   1      164.35      135.90     27.01 o 
  -8   6   1       19.48        7.20     20.50 o 
  -6   6   1      217.88      220.04     30.62 o 
  -4   6   1      421.20      421.62     15.46 o 
  -2   6   1       53.13       34.77      6.67 o 
   0   6   1       23.08        7.94      6.10 o 
   2   6   1       76.27       82.34      8.04 o 
   4   6   1       21.34       23.14      8.28 o 
   6   6   1      311.08      304.73     54.42 o 
   8   6   1       54.25       64.78     23.28 o 
  -7   7   1       32.49       22.19     23.45 o 
  -5   7   1     2113.07     2218.87     45.74 o 
  -3   7   1        0.19        0.00      6.47 o 
  -1   7   1       51.71       38.46      8.78 o 
   1   7   1       76.11       81.63      8.42 o 
   3   7   1        0.09        0.00      6.87 o 
   5   7   1      214.30      237.27     20.92 o 
   7   7   1      234.68      278.96     31.63 o 
  -6   8   1      194.07      214.35     34.37 o 
  -4   8   1       92.66       70.42     12.08 o 
  -2   8   1     1010.55      969.15     33.88 o 
   0   8   1       60.57       36.43     12.04 o 
   2   8   1      129.56      126.48     13.76 o 
   4   8   1       33.61       25.96     12.71 o 
   6   8   1      237.15      207.23     30.37 o 
  -5   9   1      373.14      437.72     34.17 o 
  -3   9   1        0.19        0.00     10.54 o 
  -1   9   1      206.19      226.85     17.99 o 
   1   9   1     1113.24     1192.81     29.72 o 
   3   9   1      632.52      698.40     74.39 o 
   5   9   1      353.76      427.69     83.58 o 
  -4  10   1       19.18        6.31     28.32 o 
  -2  10   1       48.48       47.72     13.78 o 
   0  10   1      280.96      282.84     20.00 o 
   2  10   1      132.61      148.82     16.80 o 
   4  10   1       78.49      145.18     45.29 o 
  -3  11   1       13.29        0.00     15.78 o 
  -1  11   1       56.54       46.68     14.13 o 
   1  11   1       30.59       40.60     14.09 o 
   3  11   1       10.17        6.88     29.85 o 
   0  12   1       20.11       33.49     14.81 o 
 -10   0   2      502.82      595.69     64.31 o 
  -8   0   2       69.42       67.35     18.05 o 
  -6   0   2      144.61      135.35     16.92 o 
  -4   0   2    11857.24    12763.31    151.18 o 
  -2   0   2     1764.99     2509.97     38.36 o 
   0   0   2     7826.74     6202.39    112.25 o 
   2   0   2      203.44      610.52     38.04 o 
   4   0   2     1235.91     1451.45     24.64 o 
   6   0   2     2727.52     2867.69     58.79 o 
   8   0   2        0.03        3.41     21.49 o 
  -9   1   2      291.37      336.91     26.24 o 
  -7   1   2       67.91       46.12     10.12 o 
  -5   1   2       10.53       22.75      4.22 o 
  -3   1   2       82.92       53.56      5.87 o 
  -1   1   2     7818.14     8567.93     61.30 o 
   1   1   2        6.40        7.42      3.37 o 
   3   1   2      731.68      584.39     11.36 o 
   5   1   2      740.91      754.58     13.09 o 
   7   1   2      192.46      162.76     16.82 o 
   9   1   2       13.19       12.17     18.96 o 
 -10   2   2       73.82       32.15     24.17 o 
  -8   2   2      299.50      310.26     41.04 o 
  -6   2   2       15.42       12.49      7.07 o 
  -4   2   2      668.39      723.66     13.32 o 
  -2   2   2     3065.81     3229.43     27.82 o 
   0   2   2     6336.27     6820.16     55.90 o 
   2   2   2     2439.88     2171.60     25.27 o 
   4   2   2      257.69      262.79     10.32 o 
   6   2   2      223.15      244.26     15.46 o 
   8   2   2       68.05       84.23     16.80 o 
  -9   3   2      141.81      159.65     21.49 o 
  -7   3   2        3.66        0.00      8.00 o 
  -5   3   2      460.02      416.91     13.22 o 
  -3   3   2     5647.01     5168.51     43.85 o 
  -1   3   2     1523.00     2036.34     22.75 o 
   1   3   2     1542.02     1116.99     14.98 o 
   3   3   2        9.84        0.37      3.87 o 
   5   3   2        4.76        0.00      5.03 o 
   7   3   2      246.93      223.60     19.16 o 
   9   3   2        1.56        0.00     20.44 o 
  -8   4   2      438.17      486.10     72.41 o 
  -6   4   2      444.82      389.06     16.89 o 
  -4   4   2        0.01        1.48      5.09 o 
  -2   4   2      238.80      192.03      6.64 o 
   0   4   2      105.44      151.45      6.12 o 
   2   4   2     6101.88     6440.46     74.23 o 
   4   4   2      491.18      453.47     15.75 o 
   6   4   2       32.64       24.17     11.76 o 
   8   4   2        0.65        0.00     17.50 o 
  -9   5   2      149.40      116.36     26.81 o 
  -7   5   2      610.12      636.87     33.18 o 
  -5   5   2       60.18       61.41      9.82 o 
  -3   5   2       29.95       24.15      7.80 o 
  -1   5   2       34.15       22.75      5.54 o 
   1   5   2     2271.04     2402.17     28.84 o 
   3   5   2      884.07      934.96     25.20 o 
   5   5   2      381.48      381.29     14.98 o 
   7   5   2      169.76      223.64     26.47 o 
   9   5   2       86.53       64.01     24.83 o 
  -8   6   2      151.92      119.77     26.38 o 
  -6   6   2      103.07      143.36     29.51 o 
  -4   6   2     1362.94     1279.94     26.36 o 
  -2   6   2      163.34      194.70     14.01 o 
   0   6   2     4284.89     4414.82     54.51 o 
   2   6   2      390.67      385.26     12.99 o 
   4   6   2       31.68       20.54      8.33 o 
   6   6   2       68.89       77.99     20.18 o 
   8   6   2       25.93       14.41     22.60 o 
  -7   7   2       11.12        0.00     17.80 o 
  -5   7   2       51.78       85.26     12.41 o 
  -3   7   2        1.32        0.00      6.73 o 
  -1   7   2      755.51      789.92     33.07 o 
   1   7   2        1.71        0.00      5.29 o 
   3   7   2       30.81       21.60      8.35 o 
   5   7   2      259.90      278.48     21.56 o 
   7   7   2        2.04        0.00     17.97 o 
  -6   8   2      162.84      147.05     36.34 o 
  -4   8   2       19.68       19.45     10.21 o 
  -2   8   2      253.45      297.72     18.55 o 
   0   8   2        0.27        0.00      7.53 o 
   2   8   2       52.64       51.93     14.22 o 
   4   8   2      256.22      235.20     20.78 o 
   6   8   2        0.16       24.93     18.24 o 
  -5   9   2       41.61       13.59     20.08 o 
  -3   9   2       70.30      116.05     15.44 o 
  -1   9   2      153.95      180.86     19.47 o 
   1   9   2      412.88      409.73     19.13 o 
   3   9   2      266.18      303.83     23.57 o 
   5   9   2       10.97       19.18     19.05 o 
  -4  10   2      213.70      234.09     31.33 o 
  -2  10   2       70.44       42.87     13.87 o 
   0  10   2      176.81      157.30     16.22 o 
   2  10   2        1.30        0.00     12.57 o 
   4  10   2       89.66       90.74     29.60 o 
  -3  11   2       53.41       64.62     17.42 o 
  -1  11   2       30.61       26.13     13.44 o 
   1  11   2       17.54        0.00     12.15 o 
   3  11   2        1.04        2.83     30.37 o 
   0  12   2        0.12        0.00     13.67 o 
  -9   1   3       67.60       76.18     17.19 o 
  -7   1   3       12.16        8.19      8.44 o 
  -5   1   3     2424.84     2613.79     26.28 o 
  -3   1   3     1187.46      939.33     12.94 o 
  -1   1   3    36716.55    38939.66    688.76 o 
   1   1   3       90.81      174.32      9.04 o 
   3   1   3      848.66     1038.59     19.74 o 
   5   1   3      654.92      615.76     11.91 o 
   7   1   3       68.68       56.87     12.88 o 
   9   1   3       42.65       85.25     22.51 o 
 -10   2   3       19.18        0.00     20.75 o 
  -8   2   3        5.46       10.79     10.22 o 
  -6   2   3      115.95      133.66     12.04 o 
  -4   2   3      156.17      205.98      7.72 o 
  -2   2   3      973.67      661.05      9.50 o 
   0   2   3     2568.55     1964.04     44.45 o 
   2   2   3      416.54      332.64      7.90 o 
   4   2   3      676.94      641.84     17.93 o 
   6   2   3      253.78      244.24     13.43 o 
   8   2   3       16.47       12.79     20.81 o 
  -9   3   3        0.36       16.19     19.30 o 
  -7   3   3       14.33       12.59      9.19 o 
  -5   3   3      871.74      968.94     17.81 o 
  -3   3   3      177.37      200.60     11.38 o 
  -1   3   3     1650.55     1496.50     18.63 o 
   1   3   3     3916.03     3520.96     37.24 o 
   3   3   3      717.31      648.45     13.54 o 
   5   3   3        0.02        0.00      4.91 o 
   7   3   3       51.01       64.66     16.00 o 
   9   3   3        9.20        0.00     19.52 o 
  -8   4   3     1219.73     1277.49    112.25 o 
  -6   4   3      227.12      227.40     15.51 o 
  -4   4   3      327.84      370.56     11.01 o 
  -2   4   3     2054.48     2375.10     37.48 o 
   0   4   3     4593.30     4630.47     43.34 o 
   2   4   3      336.77      456.87     11.86 o 
   4   4   3        4.65        6.33      5.93 o 
   6   4   3      115.17      141.20     15.49 o 
   8   4   3      586.03      624.55     27.69 o 
  -9   5   3       27.92        0.00     19.60 o 
  -7   5   3     1188.02     1135.61     90.66 o 
  -5   5   3     1105.34     1094.01     23.78 o 
  -3   5   3      134.91      163.98     10.98 o 
  -1   5   3     1288.21     1278.96     23.39 o 
   1   5   3      477.65      387.40     10.75 o 
   3   5   3     4856.17     4999.67     57.03 o 
   5   5   3      723.69      677.52     23.95 o 
   7   5   3       18.12       24.54     17.54 o 
   9   5   3       95.37       94.19     26.16 o 
  -8   6   3        6.00        0.00     18.97 o 
  -6   6   3       19.47        7.41     10.63 o 
  -4   6   3     1371.42     1329.00     24.24 o 
  -2   6   3      242.59      259.04     10.64 o 
   0   6   3       19.22       28.84      5.34 o 
   2   6   3      151.25      153.73     10.74 o 
   4   6   3      202.63      217.48     21.34 o 
   6   6   3      186.24      205.55     24.97 o 
   8   6   3       45.93       66.85     23.77 o 
  -7   7   3        1.05        0.00     17.31 o 
  -5   7   3     1120.30     1098.89     27.01 o 
  -3   7   3       12.39        2.10      7.28 o 
  -1   7   3       32.92       27.29      8.35 o 
   1   7   3        7.89        0.00      6.35 o 
   3   7   3       71.44       59.63     11.99 o 
   5   7   3      107.91      162.37     21.14 o 
   7   7   3      250.61      290.63     99.96 o 
  -6   8   3      207.02      222.96     39.75 o 
  -4   8   3      597.32      538.17     18.97 o 
  -2   8   3      967.17      937.38     25.32 o 
   0   8   3      127.11      130.15     15.09 o 
   2   8   3      108.39      116.93     14.27 o 
   4   8   3      135.64       94.68     16.20 o 
   6   8   3      232.51      183.18     26.71 o 
  -5   9   3        4.85        0.00     16.63 o 
  -3   9   3      345.05      374.90     20.86 o 
  -1   9   3      934.42      829.50     25.22 o 
   1   9   3      151.52      133.30     14.86 o 
   3   9   3      175.72      231.79     30.20 o 
   5   9   3       19.32       18.76     30.53 o 
  -4  10   3        6.04        0.00     14.19 o 
  -2  10   3       28.26       25.12     12.66 o 
   0  10   3      318.18      346.36     22.33 o 
   2  10   3      245.24      294.79     23.71 o 
   4  10   3        6.53       18.00     34.37 o 
  -3  11   3        0.24        0.00     14.37 o 
  -1  11   3       97.83       83.65     15.34 o 
   1  11   3       33.40       36.68     14.87 o 
   3  11   3       74.15       65.85     64.48 o 
   0  12   3       40.34       24.60     16.73 o 
 -10   0   4      186.62      175.37     43.33 o 
  -8   0   4       32.48       22.40     15.11 o 
  -6   0   4      655.36      647.22     36.25 o 
  -4   0   4     1317.25     2017.63     73.43 o 
  -2   0   4      165.93      115.02      8.30 o 
   0   0   4     2137.72     3298.82     44.26 o 
   2   0   4   178760.48   162451.27  48904.07 o 
   4   0   4      167.74      133.47     15.27 o 
   6   0   4      191.27      236.58     14.81 o 
   8   0   4        2.74        6.66     23.71 o 
  -9   1   4       81.09      103.79     18.56 o 
  -7   1   4      145.09      202.93     15.00 o 
  -5   1   4      732.07      844.37     14.12 o 
  -3   1   4     2426.07     2253.45     28.13 o 
  -1   1   4    10209.00     9373.44     82.74 o 
   1   1   4    22221.59    24995.30    303.25 o 
   3   1   4      235.03      179.39      7.15 o 
   5   1   4      636.40      613.52     12.08 o 
   7   1   4       56.85       38.13     12.30 o 
   9   1   4       30.94       21.88     20.41 o 
 -10   2   4       24.70       31.53     18.57 o 
  -8   2   4      107.60       86.25     13.22 o 
  -6   2   4       67.45       45.96      8.66 o 
  -4   2   4      187.09      155.97      8.67 o 
  -2   2   4      453.34      432.76      7.63 o 
   0   2   4     4751.86     4812.83     67.58 o 
   2   2   4     2491.52     2510.00     31.85 o 
   4   2   4     1222.16     1202.67     19.89 o 
   6   2   4       12.54        7.20      6.30 o 
   8   2   4        1.17        0.00     13.93 o 
  -9   3   4      457.80      518.52     96.64 o 
  -7   3   4      240.33      221.80     15.89 o 
  -5   3   4        5.72        3.27      5.54 o 
  -3   3   4     1408.30     1277.42     16.43 o 
  -1   3   4        8.92       55.34     21.37 o 
   1   3   4     1710.87     1331.29     18.47 o 
   3   3   4      197.65      167.53      7.58 o 
   5   3   4      561.84      583.93     15.25 o 
   7   3   4      458.84      472.02     22.31 o 
   9   3   4      103.92       74.73     23.77 o 
  -8   4   4        8.06        6.71     23.54 o 
  -6   4   4        0.04       13.72      8.38 o 
  -4   4   4     3332.97     3313.41     33.64 o 
  -2   4   4     7932.81     8861.30    113.18 o 
   0   4   4      332.91      413.21      9.05 o 
   2   4   4       38.45       84.87      7.29 o 
   4   4   4      132.29      169.13     11.59 o 
   6   4   4      898.31      869.59     39.14 o 
   8   4   4      291.31      363.99     27.03 o 
  -9   5   4       67.52       46.37     22.88 o 
  -7   5   4        1.08       21.99     12.49 o 
  -5   5   4      159.54      196.63     19.79 o 
  -3   5   4      140.65      148.43      9.59 o 
  -1   5   4     3620.18     3996.28     62.29 o 
   1   5   4     7401.65     7884.05     78.01 o 
   3   5   4       22.89       32.29      8.41 o 
   5   5   4      362.78      408.31     19.28 o 
   7   5   4       20.31        0.00     16.51 o 
  -8   6   4       17.34        2.51     18.33 o 
  -6   6   4      550.57      578.78     39.93 o 
  -4   6   4      121.50      141.13     11.65 o 
  -2   6   4      125.36      133.73      9.73 o 
   0   6   4      143.55      118.33     10.58 o 
   2   6   4      155.13      152.89     19.28 o 
   4   6   4        3.09        0.00      9.39 o 
   6   6   4      335.41      336.67     44.95 o 
   8   6   4       27.76       57.76     23.87 o 
  -7   7   4       16.10       15.56     23.71 o 
  -5   7   4        0.38        9.74     11.33 o 
  -3   7   4      387.57      433.20     14.88 o 
  -1   7   4      122.34      137.20     12.37 o 
   1   7   4      198.82      197.70     14.00 o 
   3   7   4        1.20        0.00      7.31 o 
   5   7   4       97.73      123.06     17.58 o 
   7   7   4        0.17        0.00     18.51 o 
  -6   8   4       33.74       23.96     17.67 o 
  -4   8   4        0.19       17.50      9.89 o 
  -2   8   4      651.32      636.75     21.51 o 
   0   8   4      149.22      161.79     15.76 o 
   2   8   4      146.22      144.41     15.45 o 
   4   8   4        0.02        0.00     12.38 o 
   6   8   4        8.36       35.90     18.99 o 
  -5   9   4        3.18        0.00     13.06 o 
  -3   9   4      633.44      677.72     24.03 o 
  -1   9   4      839.63      795.96     24.59 o 
   1   9   4      448.14      367.93     25.93 o 
   3   9   4      511.32      532.79     64.05 o 
   5   9   4       44.59      124.07    156.01 o 
  -4  10   4       97.61      139.43     17.43 o 
  -2  10   4       58.03       21.26     12.73 o 
   0  10   4        2.08        0.71     10.81 o 
   2  10   4      834.08      845.84     45.72 o 
   4  10   4       10.77        0.00     23.15 o 
  -3  11   4       11.59        0.00     17.94 o 
  -1  11   4       12.03       10.71     12.94 o 
   1  11   4       11.06       18.49     14.08 o 
   3  11   4       18.83        0.00     20.29 o 
   0  12   4        0.20        0.00     15.09 o 
  -9   1   5      199.94      219.72     19.11 o 
  -7   1   5       58.94       46.01      9.91 o 
  -5   1   5      916.89     1015.18     21.01 o 
  -3   1   5     2015.11     1669.44     19.69 o 
  -1   1   5      692.29      925.58     24.64 o 
   1   1   5    24704.28    23319.51    302.37 o 
   3   1   5      368.85      269.94      7.59 o 
   5   1   5      530.04      491.92     12.14 o 
   7   1   5       29.56        8.03     23.29 o 
   9   1   5        1.85        1.44     18.44 o 
 -10   2   5        9.38        5.86     17.71 o 
  -8   2   5       95.81      104.56     13.85 o 
  -6   2   5       25.24       13.23      7.40 o 
  -4   2   5      890.04     1098.41     19.17 o 
  -2   2   5      466.87      265.64      6.84 o 
   0   2   5     2955.68     2095.07     28.12 o 
   2   2   5      793.19      523.65     10.16 o 
   4   2   5       19.67       12.54      6.57 o 
   6   2   5       23.79       16.68      6.52 o 
   8   2   5       50.54       37.81     18.82 o 
  -9   3   5      239.13      259.58     74.89 o 
  -7   3   5       75.99       65.45     11.20 o 
  -5   3   5     1756.84     1830.46     29.78 o 
  -3   3   5       21.60       26.94      4.86 o 
  -1   3   5     1592.21     1547.00     49.75 o 
   1   3   5      263.93      343.41     10.10 o 
   3   3   5       88.34       74.18      6.96 o 
   5   3   5       48.34       44.18      9.97 o 
   7   3   5     1189.36     1185.54     33.66 o 
   9   3   5        0.75        0.00     18.94 o 
  -8   4   5      178.61      172.14     26.47 o 
  -6   4   5     2068.41     2145.83     36.86 o 
  -4   4   5     1019.83     1000.65     16.10 o 
  -2   4   5     4440.47     4417.72     55.78 o 
   0   4   5      789.15      725.36     22.65 o 
   2   4   5        2.80        9.27      4.82 o 
   4   4   5     1377.80     1495.83     24.66 o 
   6   4   5      389.32      410.04     17.19 o 
   8   4   5       60.12       65.62     17.48 o 
  -9   5   5       16.48       33.82     21.93 o 
  -7   5   5      376.11      401.20     21.80 o 
  -5   5   5      953.38      924.77     26.08 o 
  -3   5   5        4.54        0.00      5.27 o 
  -1   5   5     3010.76     3675.90     46.39 o 
   1   5   5       58.54       82.05      7.66 o 
   3   5   5        0.06        0.00      5.55 o 
   5   5   5       35.48       12.77     10.32 o 
   7   5   5      197.31      220.38     27.80 o 
  -8   6   5       73.74       57.57     20.93 o 
  -6   6   5      341.00      317.90     42.80 o 
  -4   6   5      569.55      581.05     16.53 o 
  -2   6   5        4.79        2.39      6.38 o 
   0   6   5       62.43       49.86      6.36 o 
   2   6   5       29.27       18.08      6.63 o 
   4   6   5        5.27        3.22      9.47 o 
   6   6   5      314.63      379.79    114.97 o 
   8   6   5       80.82       96.94     25.62 o 
  -7   7   5        1.18        0.00     15.71 o 
  -5   7   5      535.26      519.32     40.03 o 
  -3   7   5     1110.69     1105.86     22.96 o 
  -1   7   5      135.46      137.70     12.64 o 
   1   7   5       84.79       56.33     10.48 o 
   3   7   5      144.96      138.42     12.65 o 
   5   7   5       94.80       91.47     16.71 o 
   7   7   5      288.80      330.49     63.37 o 
  -6   8   5       22.50       14.55     17.57 o 
  -4   8   5      837.38      783.56     21.28 o 
  -2   8   5      325.26      377.88     20.14 o 
   0   8   5     1153.19     1144.00     30.42 o 
   2   8   5       39.86       25.95     18.58 o 
   4   8   5       64.11      124.83     41.62 o 
   6   8   5      165.16      129.00     26.96 o 
  -5   9   5       43.43       57.59     18.52 o 
  -3   9   5      286.84      377.71     22.90 o 
  -1   9   5      102.72      129.42     15.67 o 
   1   9   5      160.34      134.24     29.39 o 
   3   9   5      796.65      946.89     77.71 o 
   5   9   5      100.58      106.46    112.34 o 
  -4  10   5       77.07       52.50     15.37 o 
  -2  10   5       88.97       74.81     14.96 o 
   0  10   5       17.78       25.28     15.31 o 
   2  10   5       42.43       87.73     21.95 o 
   4  10   5        3.51        0.00     22.07 o 
  -3  11   5        0.00        0.00     14.73 o 
  -1  11   5       64.94       56.40     16.35 o 
   1  11   5       26.48       33.07     20.03 o 
   3  11   5        0.09        0.00     20.92 o 
   0  12   5        7.69        0.00     13.92 o 
 -10   0   6        0.03        0.00     29.00 o 
  -8   0   6     1319.18     1217.43     52.97 o 
  -6   0   6       38.83       60.43     12.91 o 
  -4   0   6     1891.75     1980.03     40.47 o 
  -2   0   6    25805.33    24816.06    241.55 o 
   0   0   6     4808.41     3925.77     53.76 o 
   2   0   6    25971.74    26747.06    462.46 o 
   4   0   6      515.27      453.18     15.46 o 
   6   0   6     1316.65     1205.45     33.73 o 
   8   0   6      128.60      140.74     34.63 o 
  -9   1   6       18.85       16.07     12.31 o 
  -7   1   6       18.13        9.92      8.80 o 
  -5   1   6       23.03       14.41      6.25 o 
  -3   1   6      829.62      725.21     19.24 o 
  -1   1   6    11068.03     9952.47    196.48 o 
   1   1   6    79154.27    79656.18   1159.74 o 
   3   1   6       40.38       50.37      6.42 o 
   5   1   6      353.58      353.85     11.51 o 
   7   1   6       67.50       71.05     18.15 o 
   9   1   6        0.16        9.04     20.53 o 
 -10   2   6       87.58       89.53     21.21 o 
  -8   2   6      101.18      115.84     22.28 o 
  -6   2   6      411.55      339.35     14.15 o 
  -4   2   6      726.92      779.66     17.97 o 
  -2   2   6     1971.74     2153.16     27.02 o 
   0   2   6      540.46      535.65     14.76 o 
   2   2   6      992.45     1138.97     25.28 o 
   4   2   6        0.64        2.12      4.60 o 
   6   2   6      129.74      158.45     12.60 o 
   8   2   6       11.43        0.00     16.39 o 
  -9   3   6        1.59        0.00     28.32 o 
  -7   3   6        2.77       10.32      9.00 o 
  -5   3   6      252.06      253.10     12.32 o 
  -3   3   6     2203.94     2109.55     25.16 o 
  -1   3   6     3727.02     3260.77     75.07 o 
   1   3   6     2457.38     2041.13     29.46 o 
   3   3   6       73.41      112.89      8.28 o 
   5   3   6      617.71      625.68     22.80 o 
   7   3   6       65.13       85.77     15.81 o 
   9   3   6        0.39        0.00     21.30 o 
  -8   4   6       13.88        9.89     12.92 o 
  -6   4   6      432.58      433.17     19.74 o 
  -4   4   6       16.82       11.04      4.91 o 
  -2   4   6      538.30      781.10     16.83 o 
   0   4   6      352.93      243.41     10.56 o 
   2   4   6     4761.93     5013.47     53.19 o 
   4   4   6      412.67      430.44     17.42 o 
   6   4   6       12.83        0.00      9.45 o 
   8   4   6        0.78        6.20     18.60 o 
  -9   5   6       43.36       30.74     21.64 o 
  -7   5   6       99.55       99.32     16.10 o 
  -5   5   6      387.28      363.25     17.50 o 
  -3   5   6       65.58       74.39      7.99 o 
  -1   5   6       22.53       39.25      8.27 o 
   1   5   6     1035.78     1013.88     18.67 o 
   3   5   6       30.53        5.75      6.70 o 
   5   5   6      383.52      372.75     19.02 o 
   7   5   6       22.62       22.59     18.96 o 
  -8   6   6       81.59       79.20     22.98 o 
  -6   6   6      468.17      445.40     21.51 o 
  -4   6   6      289.74      306.59     13.55 o 
  -2   6   6      598.98      596.74     33.95 o 
   0   6   6       24.57       29.38      6.00 o 
   2   6   6      968.93     1098.25     27.82 o 
   4   6   6      204.21      229.97     18.69 o 
   6   6   6      542.77      542.37     25.36 o 
   8   6   6      103.94      124.18     27.05 o 
  -7   7   6       66.62      105.83     53.05 o 
  -5   7   6      122.68      118.45     15.46 o 
  -3   7   6      177.93      256.63     14.10 o 
  -1   7   6       47.59       21.60      8.45 o 
   1   7   6       12.65        9.05      8.01 o 
   3   7   6      427.00      455.99     32.61 o 
   5   7   6        3.40        0.00     11.14 o 
   7   7   6       12.24       11.20     20.81 o 
  -6   8   6       53.68       35.83     15.16 o 
  -4   8   6        4.89       34.81     10.57 o 
  -2   8   6     1439.54     1433.52     31.95 o 
   0   8   6     1821.97     1697.12     37.75 o 
   2   8   6        0.94        0.00      8.85 o 
   4   8   6       26.71       22.57     20.30 o 
   6   8   6      132.14      148.75     34.29 o 
  -5   9   6      379.27      414.69     22.80 o 
  -3   9   6       47.60       24.23     12.30 o 
  -1   9   6        0.70        0.00     10.47 o 
   1   9   6      322.02      273.34     20.86 o 
   3   9   6        2.62       25.51     17.48 o 
   5   9   6      316.69      557.00     85.38 o 
  -4  10   6        1.45        0.00     12.37 o 
  -2  10   6        3.64        9.85     17.04 o 
   0  10   6        2.84        0.00     11.48 o 
   2  10   6     1176.64     1282.62     48.50 o 
   4  10   6       71.01       90.25     38.22 o 
  -3  11   6        0.00        0.00     25.64 o 
  -1  11   6       19.51        0.00     13.48 o 
   1  11   6      101.42       76.52     22.47 o 
   3  11   6       24.41       10.05     32.24 o 
   0  12   6       47.22       17.89     21.09 o 
  -9   1   7       26.92       31.04     13.14 o 
  -7   1   7        8.35        0.00      8.06 o 
  -5   1   7      895.54      970.70     20.87 o 
  -3   1   7    10954.46    11200.13     91.00 o 
  -1   1   7       89.58      154.44      6.59 o 
   1   1   7    49660.25    53762.84    651.94 o 
   3   1   7      482.50      459.15      9.54 o 
   5   1   7      281.72      276.35     20.74 o 
   7   1   7      392.77      407.09     30.46 o 
   9   1   7        1.52        0.00     17.43 o 
 -10   2   7        1.97       20.64     17.55 o 
  -8   2   7      222.92      237.73     17.87 o 
  -6   2   7       87.42      112.47     12.50 o 
  -4   2   7     1863.46     2369.79     29.24 o 
  -2   2   7      165.72       54.37      7.17 o 
   0   2   7       11.44       10.62      5.53 o 
   2   2   7     1240.84     1219.55     50.33 o 
   4   2   7      304.85      306.57     10.20 o 
   6   2   7       88.06       82.73      9.82 o 
   8   2   7        7.17        1.79     16.58 o 
  -9   3   7        3.38        0.00     17.79 o 
  -7   3   7      379.22      403.48     17.30 o 
  -5   3   7       49.32       42.31      7.88 o 
  -3   3   7     9399.29     9761.39     82.37 o 
  -1   3   7       41.15       74.94     11.39 o 
   1   3   7     1880.42     1748.48     31.81 o 
   3   3   7     1848.98     1983.15     52.38 o 
   5   3   7      149.54      154.34     13.84 o 
   7   3   7       49.84       51.54     18.30 o 
   9   3   7        0.87       19.63     22.19 o 
  -8   4   7        4.75        0.00     12.46 o 
  -6   4   7     2091.22     2061.58     42.34 o 
  -4   4   7       19.87       17.89      5.84 o 
  -2   4   7     1160.10     1382.37     39.43 o 
   0   4   7       16.23       10.35      5.67 o 
   2   4   7      942.94      915.46     18.83 o 
   4   4   7      283.92      281.26     21.82 o 
   6   4   7       71.87       68.34     14.00 o 
   8   4   7       65.54       63.77     21.49 o 
  -9   5   7       10.89       11.29     20.64 o 
  -7   5   7       43.60       32.35     13.14 o 
  -5   5   7     1550.40     1471.20     40.19 o 
  -3   5   7        0.39        4.09     13.10 o 
  -1   5   7      880.40      789.92     39.59 o 
   1   5   7     1425.32     1263.63     21.31 o 
   3   5   7        0.82        0.00      5.50 o 
   5   5   7     1187.02     1297.73     33.27 o 
   7   5   7      206.26      222.51     41.54 o 
  -8   6   7       13.43        0.00     17.72 o 
  -6   6   7       28.36       47.97     13.54 o 
  -4   6   7     1022.48      916.66     20.53 o 
  -2   6   7     1598.23     1562.63     42.43 o 
   0   6   7      295.03      286.79     10.28 o 
   2   6   7        0.15        4.25      6.12 o 
   4   6   7       86.76      105.50     14.86 o 
   6   6   7       12.74       13.31     13.17 o 
   8   6   7        6.80        1.19     21.29 o 
  -7   7   7       90.23       73.61     16.56 o 
  -5   7   7       60.41       51.80     12.15 o 
  -3   7   7     2078.48     2119.13     64.14 o 
  -1   7   7      469.97      487.16     19.41 o 
   1   7   7       58.68       72.27     10.87 o 
   3   7   7       22.26       28.04     11.40 o 
   5   7   7        1.62        0.00     14.02 o 
   7   7   7      151.23      154.51     27.32 o 
  -6   8   7       55.28       50.22     15.13 o 
  -4   8   7     1794.58     1655.59     30.95 o 
  -2   8   7      541.41      503.95     22.53 o 
   0   8   7      915.73      922.50     27.54 o 
   2   8   7       12.44       20.54     16.38 o 
   4   8   7      105.67      144.09     25.24 o 
   6   8   7       96.33      126.13    220.48 o 
  -5   9   7       68.79       68.94     14.95 o 
  -3   9   7       54.91       65.12     26.29 o 
  -1   9   7       98.18      102.64     19.49 o 
   1   9   7      471.04      397.47     27.70 o 
   3   9   7        6.89        0.00     15.46 o 
   5   9   7       25.87       33.75     26.76 o 
  -4  10   7       17.15        0.26     14.12 o 
  -2  10   7        0.08        0.00     16.37 o 
   0  10   7       13.77       19.53     17.92 o 
   2  10   7      290.82      330.74     49.04 o 
   4  10   7       82.71      109.07     29.00 o 
  -3  11   7        0.06        0.00     19.64 o 
  -1  11   7       17.05        3.63     14.84 o 
   1  11   7      110.71      102.04     25.67 o 
   3  11   7        0.26       20.86     21.99 o 
 -10   0   8       58.36       59.90     23.89 o 
  -8   0   8     1144.89     1179.96     53.57 o 
  -6   0   8       63.76       47.81     12.59 o 
  -4   0   8     5381.54     5579.71     84.83 o 
  -2   0   8     2674.13     2186.00     35.27 o 
   0   0   8     1834.47     2543.51     39.25 o 
   2   0   8      564.10      535.62     13.88 o 
   4   0   8     3521.79     3728.68     58.93 o 
   6   0   8        8.02        6.66     12.11 o 
   8   0   8       37.71       29.00     24.73 o 
  -9   1   8      400.49      372.66     23.37 o 
  -7   1   8       23.77       17.41      9.14 o 
  -5   1   8       78.62       88.89      9.06 o 
  -3   1   8      144.25      200.61     11.81 o 
  -1   1   8      232.23      354.60      9.86 o 
   1   1   8     1942.61     1753.69     50.87 o 
   3   1   8      636.47      720.19     15.84 o 
   5   1   8       93.70      115.44     10.80 o 
   7   1   8       44.42       23.28     15.85 o 
   9   1   8        3.82        0.00     17.80 o 
  -8   2   8      557.75      528.00     20.97 o 
  -6   2   8      458.85      422.92     15.89 o 
  -4   2   8      100.84      118.86      8.78 o 
  -2   2   8      325.93      334.94     11.06 o 
   0   2   8       94.65       98.49      7.21 o 
   2   2   8      494.17      427.44     15.73 o 
   4   2   8     1223.14     1217.08     30.40 o 
   6   2   8        9.39        5.57      7.40 o 
   8   2   8       52.00       35.59     18.69 o 
  -9   3   8       19.37        0.00     13.64 o 
  -7   3   8     1503.88     1670.44     46.90 o 
  -5   3   8       35.45       33.84      6.49 o 
  -3   3   8      373.21      507.17     20.73 o 
  -1   3   8     2504.61     2197.64     46.61 o 
   1   3   8     1420.28     1277.51     26.85 o 
   3   3   8     1735.01     1666.60     37.39 o 
   5   3   8      233.42      244.71     14.62 o 
   7   3   8       51.58       71.70     20.09 o 
   9   3   8       63.70       84.35     27.07 o 
  -8   4   8      384.13      356.77     23.59 o 
  -6   4   8       27.26       59.63     12.28 o 
  -4   4   8       54.27       51.45      6.77 o 
  -2   4   8       23.91       41.33      9.04 o 
   0   4   8      453.84      330.44     12.39 o 
   2   4   8      452.32      444.99     19.52 o 
   4   4   8      183.52      196.53     14.93 o 
   6   4   8        0.05        0.00     10.52 o 
   8   4   8      528.74      543.20     79.84 o 
  -9   5   8        2.03        9.23     20.09 o 
  -7   5   8       57.36       39.16     16.26 o 
  -5   5   8      736.10      707.21     20.39 o 
  -3   5   8      273.70      264.39     12.83 o 
  -1   5   8      638.70      578.68     29.32 o 
   1   5   8       56.21       41.29      7.99 o 
   3   5   8      795.63      805.03     23.30 o 
   5   5   8       13.50       14.00     11.13 o 
   7   5   8       63.64       62.19     20.60 o 
  -8   6   8      287.15      341.98     34.85 o 
  -6   6   8      853.30      788.21     27.33 o 
  -4   6   8      249.81      262.92     16.43 o 
  -2   6   8      149.51      192.97     15.26 o 
   0   6   8      683.40      707.72     25.28 o 
   2   6   8     1040.23     1062.47     21.22 o 
   4   6   8      429.31      425.37     27.04 o 
   6   6   8       83.09       41.21     15.05 o 
   8   6   8      134.58      185.08     46.40 o 
  -7   7   8       22.23       12.24     13.10 o 
  -5   7   8       99.34       73.23     12.77 o 
  -3   7   8      323.45      398.87     20.39 o 
  -1   7   8      771.75      737.79     51.71 o 
   1   7   8        5.24        0.00      7.37 o 
   3   7   8        0.14        0.00      9.98 o 
   5   7   8       56.03       33.36     16.29 o 
   7   7   8       61.56       36.51     31.22 o 
  -6   8   8      173.89      165.79     20.06 o 
  -4   8   8        9.55       16.37     12.95 o 
  -2   8   8       72.09       80.66     19.22 o 
   0   8   8       20.71       51.29     12.48 o 
   2   8   8       70.55       65.73     17.27 o 
   4   8   8        3.66        0.00     15.59 o 
   6   8   8       11.70       33.09     77.28 o 
  -5   9   8       54.73       54.50     16.98 o 
  -3   9   8       93.29       70.67     16.41 o 
  -1   9   8      592.67      563.75     53.22 o 
   1   9   8      304.18      286.84     19.58 o 
   3   9   8      131.16      165.37     25.63 o 
   5   9   8        5.63       48.78     32.75 o 
  -4  10   8        4.55        0.00     14.06 o 
  -2  10   8      260.32      319.00     25.20 o 
   0  10   8        3.73        0.00     12.28 o 
   2  10   8       60.84       76.44     22.14 o 
   4  10   8       75.37      105.87     29.31 o 
  -3  11   8      121.77      137.90     22.10 o 
  -1  11   8        1.43       30.71     16.18 o 
   1  11   8      156.79      168.32     43.42 o 
   3  11   8       14.01       32.57     38.22 o 
  -9   1   9        0.03        7.41     12.00 o 
  -7   1   9      569.91      481.38     18.59 o 
  -5   1   9        2.49        0.00      6.47 o 
  -3   1   9     1242.98     1754.36     23.59 o 
  -1   1   9     5630.90     4907.66     56.90 o 
   1   1   9     2710.68     3038.67     32.79 o 
   3   1   9     3214.59     3169.22     43.35 o 
   5   1   9       18.84       25.50      7.69 o 
   7   1   9       68.48       47.07     16.63 o 
   9   1   9        3.17        0.00     20.97 o 
  -8   2   9      110.00      131.43     14.88 o 
  -6   2   9      151.41      184.10     13.52 o 
  -4   2   9      629.66      764.93     14.71 o 
  -2   2   9      681.85      897.03     18.76 o 
   0   2   9    11710.47    11117.11    117.80 o 
   2   2   9       21.75       57.96      8.96 o 
   4   2   9       92.59      115.05     10.45 o 
   6   2   9       12.66        3.95      8.07 o 
   8   2   9       14.49       18.54     19.69 o 
  -9   3   9       14.96       30.26     15.38 o 
  -7   3   9     2555.05     2542.93     42.66 o 
  -5   3   9        9.58        0.00      6.17 o 
  -3   3   9     4003.68     4716.52     53.62 o 
  -1   3   9     2647.20     2996.88     42.15 o 
   1   3   9      355.71      290.07     14.21 o 
   3   3   9      285.42      330.25     16.26 o 
   5   3   9       11.99       12.23      9.05 o 
   7   3   9       25.54       31.22     25.59 o 
  -8   4   9       95.21       99.83     20.26 o 
  -6   4   9      737.00      745.28     25.43 o 
  -4   4   9      712.53      650.17     17.55 o 
  -2   4   9      263.47      289.41     14.82 o 
   0   4   9     1804.35     1737.32     36.48 o 
   2   4   9      590.82      595.36     24.98 o 
   4   4   9       61.01       85.01     11.72 o 
   6   4   9      101.88       83.14     14.47 o 
   8   4   9      233.83      327.48     34.37 o 
  -9   5   9       25.41        9.20     22.01 o 
  -7   5   9       53.06       25.55     12.90 o 
  -5   5   9      620.13      601.33     19.05 o 
  -3   5   9      581.59      520.66     18.81 o 
  -1   5   9      319.91      326.88     14.11 o 
   1   5   9      596.30      578.29     23.17 o 
   3   5   9       44.41       51.59     10.34 o 
   5   5   9      347.46      410.60     30.95 o 
   7   5   9       85.25       56.02     19.23 o 
  -8   6   9        1.46       18.65     14.62 o 
  -6   6   9      881.00      901.18     37.20 o 
  -4   6   9       95.78       67.60     11.71 o 
  -2   6   9      491.98      454.38     18.24 o 
   0   6   9      172.12      182.75     13.93 o 
   2   6   9       11.25       10.01      8.82 o 
   4   6   9      202.70      206.04     18.58 o 
   6   6   9        9.88       19.61     16.35 o 
  -7   7   9       38.30       39.51     14.92 o 
  -5   7   9       67.88       52.71     14.80 o 
  -3   7   9     3140.24     3056.77     74.42 o 
  -1   7   9      533.58      516.84     39.36 o 
   1   7   9      154.43      167.90     14.56 o 
   3   7   9       16.05        0.00     10.24 o 
   5   7   9       88.37      142.27     35.70 o 
   7   7   9       82.30      329.01    766.96 o 
  -6   8   9        0.55        6.51     13.82 o 
  -4   8   9       12.20        0.00     12.68 o 
  -2   8   9      493.81      444.60     22.55 o 
   0   8   9     1003.50      983.30     28.86 o 
   2   8   9      142.24       90.61     19.53 o 
   4   8   9       90.84       56.17     21.64 o 
   6   8   9        0.08        0.00     19.01 o 
  -5   9   9       45.28       22.78     16.09 o 
  -3   9   9       38.41       41.89     14.62 o 
  -1   9   9       34.69       35.65     14.06 o 
   1   9   9       60.80       37.06     18.85 o 
   3   9   9       47.84       34.28     22.18 o 
   5   9   9       28.36       91.71     32.50 o 
  -4  10   9        7.33        0.00     14.06 o 
  -2  10   9       70.20       99.56     18.11 o 
   0  10   9        1.46        0.00     12.06 o 
   2  10   9       32.33        5.16     18.19 o 
   4  10   9       10.02       40.26     26.29 o 
  -3  11   9       30.28       25.73     16.49 o 
  -1  11   9       30.99       38.17     16.30 o 
   1  11   9      106.99       45.98     21.26 o 
   3  11   9       51.11       88.74     26.20 o 
 -10   0  10       56.74       70.26     23.66 o 
  -8   0  10      195.71      296.40     28.06 o 
  -6   0  10        2.91       11.15     15.87 o 
  -4   0  10       81.22       83.89     14.36 o 
  -2   0  10     1361.14     2028.48     35.43 o 
   0   0  10     1937.87     1790.04     32.06 o 
   2   0  10    20846.94    21629.94    341.43 o 
   4   0  10     3288.09     3547.86     56.81 o 
   6   0  10       85.95      142.44     22.52 o 
   8   0  10      115.27       75.23     29.85 o 
  -9   1  10       26.93        9.50     12.39 o 
  -7   1  10      248.00      307.52     22.95 o 
  -5   1  10       46.05       25.13      6.99 o 
  -3   1  10      985.80      991.47     15.98 o 
  -1   1  10        0.02       25.43      5.84 o 
   1   1  10    11117.59    10887.75    177.10 o 
   3   1  10    13452.92    14148.28    181.53 o 
   5   1  10      306.50      307.48     16.69 o 
   7   1  10      148.79      134.08     30.70 o 
   9   1  10        2.60        5.02     20.11 o 
  -8   2  10      143.12      106.67     15.04 o 
  -6   2  10      123.62      145.22     12.74 o 
  -4   2  10     1100.70     1232.88     19.44 o 
  -2   2  10      516.05      486.83     27.77 o 
   0   2  10     4068.54     4259.43     63.33 o 
   2   2  10      616.20      638.23     32.24 o 
   4   2  10      447.61      399.80     15.07 o 
   6   2  10      311.42      285.75     20.92 o 
   8   2  10        5.72        0.00     17.13 o 
  -9   3  10       54.88       73.85     17.19 o 
  -7   3  10       34.02       58.25     11.71 o 
  -5   3  10       26.29       43.51      8.48 o 
  -3   3  10      505.95      663.03     27.73 o 
  -1   3  10     9449.06     9732.57    162.13 o 
   1   3  10        0.19       16.04      4.97 o 
   3   3  10      705.31      537.35     32.83 o 
   5   3  10       46.96       49.86     20.99 o 
   7   3  10      314.53      459.57     51.86 o 
  -8   4  10       42.93        4.28     12.83 o 
  -6   4  10      830.64      787.62     26.58 o 
  -4   4  10      393.00      363.45     14.06 o 
  -2   4  10      187.27      156.93     12.66 o 
   0   4  10      110.96      150.88     10.21 o 
   2   4  10     1468.35     1425.64     35.39 o 
   4   4  10      879.94      806.20     23.70 o 
   6   4  10       20.55       18.77     14.69 o 
   8   4  10       20.66       23.95     22.12 o 
  -9   5  10       63.59       43.29     22.76 o 
  -7   5  10      200.20      193.53     20.44 o 
  -5   5  10       90.59       85.16     11.87 o 
  -3   5  10     1056.92      916.89     24.85 o 
  -1   5  10       95.40       79.60     12.20 o 
   1   5  10        0.83        0.00      5.71 o 
   3   5  10      360.52      349.69     16.78 o 
   5   5  10        0.19        0.00     10.73 o 
   7   5  10        0.00        0.00     26.61 o 
  -8   6  10       90.32       98.06     19.05 o 
  -6   6  10      300.05      375.91     22.23 o 
  -4   6  10       12.23        0.00      9.76 o 
  -2   6  10       67.19       81.10     12.25 o 
   0   6  10     1408.52     1365.29     88.51 o 
   2   6  10      425.89      459.94     18.03 o 
   4   6  10       15.26        0.00     13.88 o 
   6   6  10       14.14        5.66     19.39 o 
  -7   7  10        1.31        7.21     13.42 o 
  -5   7  10       76.95       67.10     13.11 o 
  -3   7  10        0.47       25.12     10.90 o 
  -1   7  10        2.11        0.85      9.70 o 
   1   7  10        1.71        0.00      8.17 o 
   3   7  10       40.44       21.66     11.43 o 
   5   7  10      102.69      123.55     19.07 o 
   7   7  10       35.81       89.93    121.46 o 
  -6   8  10       81.35       68.03     16.00 o 
  -4   8  10      100.50       85.27     16.43 o 
  -2   8  10       69.03      125.54     16.59 o 
   0   8  10     2050.51     1998.89     54.67 o 
   2   8  10      303.75      302.51     25.05 o 
   4   8  10       10.18       12.34     32.50 o 
   6   8  10        0.48        0.00     18.92 o 
  -5   9  10       39.55       43.37     16.27 o 
  -3   9  10       51.23       26.17     14.30 o 
  -1   9  10      107.00      121.52     17.67 o 
   1   9  10        0.62        0.00     13.47 o 
   3   9  10      333.28      387.09     34.06 o 
   5   9  10        0.00        3.73     22.94 o 
  -4  10  10        0.55        0.00     14.96 o 
  -2  10  10        3.99        0.00     11.89 o 
   0  10  10       12.13        0.00     16.44 o 
   2  10  10        0.37        0.00     16.84 o 
   4  10  10      755.17      942.41    140.99 o 
  -3  11  10        6.94        0.00     14.47 o 
  -1  11  10       32.03       17.51     18.40 o 
   1  11  10       13.12        0.00     18.58 o 
  -9   1  11        0.63        0.00     12.50 o 
  -7   1  11       44.75       43.44     14.84 o 
  -5   1  11        7.87        2.40      5.86 o 
  -3   1  11      869.77      980.04     16.52 o 
  -1   1  11     3748.83     3331.74     44.45 o 
   1   1  11      211.67      208.71     33.60 o 
   3   1  11     6900.15     6846.33     80.82 o 
   5   1  11      191.41      218.94     15.20 o 
   7   1  11       13.32        0.00     19.61 o 
  -8   2  11       49.09       52.71     12.99 o 
  -6   2  11      620.34      582.68     18.60 o 
  -4   2  11      731.00      835.95     23.42 o 
  -2   2  11     2030.39     2594.21     38.25 o 
   0   2  11      292.40      181.17     10.78 o 
   2   2  11        0.04        9.69      8.61 o 
   4   2  11        0.02        0.00      6.48 o 
   6   2  11      222.23      239.23     16.24 o 
   8   2  11      249.14      265.81     54.76 o 
  -9   3  11       39.65       26.13     15.91 o 
  -7   3  11       12.29        6.12      9.98 o 
  -5   3  11     1396.99     1418.14     27.06 o 
  -3   3  11      112.69      115.37     10.67 o 
  -1   3  11     7845.43     8312.81    103.84 o 
   1   3  11      407.57      418.26     21.62 o 
   3   3  11        6.59       10.33     12.45 o 
   5   3  11      182.84      221.99     15.99 o 
   7   3  11      208.12      221.76     39.06 o 
  -8   4  11        9.01       10.84     13.41 o 
  -6   4  11      140.61      158.34     16.94 o 
  -4   4  11      637.44      584.06     17.36 o 
  -2   4  11      313.27      337.85     20.72 o 
   0   4  11      805.16      819.05     58.80 o 
   2   4  11      686.31      666.34     24.17 o 
   4   4  11      254.27      266.12     17.91 o 
   6   4  11       50.92       47.14     12.67 o 
   8   4  11       99.86      100.67     39.58 o 
  -9   5  11       16.36       26.94     16.09 o 
  -7   5  11        1.39        0.00     11.13 o 
  -5   5  11       60.54       75.25     23.80 o 
  -3   5  11      150.34      160.00     21.78 o 
  -1   5  11        7.46        7.72      7.29 o 
   1   5  11       13.37        0.00      5.94 o 
   3   5  11       30.96       35.76     12.90 o 
   5   5  11        1.25        0.00     10.10 o 
   7   5  11       17.51       24.83     15.97 o 
  -8   6  11       25.77       23.77     15.55 o 
  -6   6  11       17.82        0.00     14.71 o 
  -4   6  11      203.87      202.54     18.21 o 
  -2   6  11      698.39      591.61     21.84 o 
   0   6  11      699.74      722.00     36.57 o 
   2   6  11       95.37      120.14     13.06 o 
   4   6  11       26.77       41.71     12.92 o 
   6   6  11       13.46       16.90     14.92 o 
  -7   7  11       14.61       13.74     14.87 o 
  -5   7  11      828.40      654.57     25.93 o 
  -3   7  11     1279.79     1282.38     68.17 o 
  -1   7  11      373.40      373.37     18.44 o 
   1   7  11      716.22      691.67     30.57 o 
   3   7  11        0.17        0.00     10.39 o 
   5   7  11        0.04        8.25     13.77 o 
   7   7  11       52.63      141.70     47.34 o 
  -6   8  11       51.59       94.90     16.97 o 
  -4   8  11      181.87      206.63     23.94 o 
  -2   8  11     2398.66     2302.12    123.32 o 
   0   8  11      384.95      384.97     31.20 o 
   2   8  11      409.49      426.65     26.80 o 
   4   8  11       20.48       10.03     17.88 o 
   6   8  11       17.32       26.41     28.16 o 
  -5   9  11       19.32       27.11     16.19 o 
  -3   9  11       96.12       87.56     17.83 o 
  -1   9  11        0.00        0.00     11.13 o 
   1   9  11       20.75       27.01     18.55 o 
   3   9  11        4.07        0.00     15.66 o 
   5   9  11        0.94        3.71     24.82 o 
  -4  10  11        1.97        0.00     15.31 o 
  -2  10  11       28.75        6.79     14.50 o 
   0  10  11        0.31        0.00     15.41 o 
   2  10  11        0.07        0.00     17.50 o 
   4  10  11      147.11      304.09     38.89 o 
  -3  11  11      125.34       97.56     20.78 o 
  -1  11  11       22.71        5.35     20.69 o 
   1  11  11       31.34       30.13     21.43 o 
  -8   0  12      525.35      474.07     29.19 o 
  -6   0  12      829.26      805.65     30.87 o 
  -4   0  12     2390.23     2295.54     47.43 o 
  -2   0  12      717.99      697.42     19.45 o 
   0   0  12     1118.39      876.88     21.64 o 
   2   0  12      241.42      244.37     11.58 o 
   4   0  12      709.67      722.61     35.31 o 
   6   0  12       24.99       16.89     16.38 o 
   8   0  12        6.89        0.00     22.68 o 
  -9   1  12      110.78      107.92     16.42 o 
  -7   1  12     1515.56     1423.08     31.32 o 
  -5   1  12      482.67      466.53     15.58 o 
  -3   1  12      881.65      815.23     15.29 o 
  -1   1  12     2486.24     2648.43     37.45 o 
   1   1  12       45.38       59.03      6.75 o 
   3   1  12     1640.92     1748.08     30.10 o 
   5   1  12       17.74       16.05     10.06 o 
   7   1  12      181.12      207.43     22.91 o 
  -8   2  12      457.86      452.58     20.96 o 
  -6   2  12       54.89       60.76     10.20 o 
  -4   2  12     1509.79     1687.16     25.04 o 
  -2   2  12       14.17       30.93      8.08 o 
   0   2  12      318.75      279.33     10.56 o 
   2   2  12     8134.14     8093.53    411.03 o 
   4   2  12        5.31        0.00      6.63 o 
   6   2  12       50.59       49.13     13.51 o 
   8   2  12      162.39      131.54     29.43 o 
  -9   3  12       72.65       45.14     16.37 o 
  -7   3  12        1.31        0.00     10.16 o 
  -5   3  12     1607.13     1820.06     38.29 o 
  -3   3  12      172.17      160.92     20.64 o 
  -1   3  12      224.61      184.55     10.88 o 
   1   3  12       35.36       18.09      5.93 o 
   3   3  12     2550.41     2647.33     52.21 o 
   5   3  12      411.64      318.42     20.13 o 
   7   3  12        4.88        0.00     13.58 o 
  -8   4  12       13.23        0.00     12.48 o 
  -6   4  12      516.80      446.56     21.00 o 
  -4   4  12     1038.73     1145.80     28.13 o 
  -2   4  12      449.86      385.23     15.27 o 
   0   4  12      185.63      175.06     11.82 o 
   2   4  12       79.60       79.47     13.00 o 
   4   4  12        2.63        0.00      9.08 o 
   6   4  12        0.17        0.00      9.18 o 
   8   4  12        0.23       46.23     32.24 o 
  -7   5  12      149.53       86.66     16.40 o 
  -5   5  12     1091.87     1125.97     46.98 o 
  -3   5  12      828.32      774.70     24.78 o 
  -1   5  12        7.17        8.74      7.18 o 
   1   5  12       37.14       47.05      8.48 o 
   3   5  12      550.59      544.85     25.33 o 
   5   5  12      185.79      211.87     29.75 o 
   7   5  12       21.19       32.17     16.22 o 
  -8   6  12        5.33       17.27     14.86 o 
  -6   6  12       25.06       12.77     12.35 o 
  -4   6  12      894.35      738.65     25.41 o 
  -2   6  12       49.64       52.21     11.35 o 
   0   6  12     1081.34     1047.81     44.33 o 
   2   6  12       52.43       40.72     16.29 o 
   4   6  12        0.76        0.00     10.63 o 
   6   6  12      210.11      312.95     34.76 o 
  -7   7  12       77.56       25.96     15.41 o 
  -5   7  12      380.98      396.68     57.58 o 
  -3   7  12       52.19       52.63     13.24 o 
  -1   7  12       66.23      106.04     14.25 o 
   1   7  12     1648.74     1585.28     46.77 o 
   3   7  12        7.49        0.00     12.97 o 
   5   7  12        2.29        0.00     13.80 o 
  -6   8  12       13.54        1.40     16.58 o 
  -4   8  12     1088.85      943.60     31.87 o 
  -2   8  12      263.52      313.51     22.76 o 
   0   8  12       22.27       26.42     16.41 o 
   2   8  12      118.32      119.31     21.76 o 
   4   8  12       56.92      100.82     24.56 o 
   6   8  12      108.06      147.08     56.64 o 
  -5   9  12        3.34        0.00     18.15 o 
  -3   9  12       29.63       30.25     14.24 o 
  -1   9  12        1.05        0.00     10.75 o 
   1   9  12       19.09       10.69     24.65 o 
   3   9  12        0.95        0.00     17.03 o 
   5   9  12        0.17        0.47     22.70 o 
  -4  10  12        5.54        0.00     17.04 o 
  -2  10  12        2.60        0.00     14.33 o 
   0  10  12       76.01       87.61     23.27 o 
   2  10  12       43.37       51.87     45.03 o 
  -1  11  12       42.11       41.51     22.22 o 
   1  11  12        0.35        0.00     20.09 o 
  -9   1  13        0.54        0.00     12.77 o 
  -7   1  13       84.05      102.04     12.88 o 
  -5   1  13      239.42      281.08     12.98 o 
  -3   1  13     2000.29     2217.69     53.43 o 
  -1   1  13        0.80       10.43      4.42 o 
   1   1  13      115.91       85.88      6.56 o 
   3   1  13     2113.91     2067.47     38.79 o 
   5   1  13       60.86       72.15     17.31 o 
   7   1  13       32.70       31.01     14.53 o 
  -8   2  13      131.53      118.25     15.46 o 
  -6   2  13      507.19      514.08     18.63 o 
  -4   2  13      490.05      449.18     14.04 o 
  -2   2  13     7136.93     7889.23     92.05 o 
   0   2  13      387.48      523.94     22.06 o 
   2   2  13     9131.31     9060.36    231.33 o 
   4   2  13      156.60      147.92     12.51 o 
   6   2  13        0.20        0.00     10.16 o 
   8   2  13        1.15        0.00     18.40 o 
  -9   3  13        4.55       15.12     14.71 o 
  -7   3  13      301.12      326.93     36.41 o 
  -5   3  13     2729.41     2593.97     47.56 o 
  -3   3  13       77.54      125.74     14.71 o 
  -1   3  13     1904.71     2131.34     35.25 o 
   1   3  13      116.80      125.80      9.69 o 
   3   3  13      535.14      523.44     37.28 o 
   5   3  13      158.66      184.75     27.21 o 
   7   3  13       65.21       50.77     17.45 o 
  -8   4  13        0.38       18.59     14.10 o 
  -6   4  13      485.97      442.29     21.55 o 
  -4   4  13      321.39      279.50     15.11 o 
  -2   4  13      527.91      509.86     19.30 o 
   0   4  13      638.57      645.45     39.03 o 
   2   4  13      357.01      345.57     18.92 o 
   4   4  13      125.11      184.48     23.62 o 
   6   4  13       67.33       43.92     13.19 o 
   8   4  13       12.51       12.80     34.29 o 
  -7   5  13       16.24       29.12     13.79 o 
  -5   5  13      301.54      287.17     25.09 o 
  -3   5  13       25.38        9.27      9.44 o 
  -1   5  13       69.59       62.40     10.16 o 
   1   5  13      249.48      265.57     40.85 o 
   3   5  13        5.58        8.26     11.63 o 
   5   5  13        0.94        3.75     10.36 o 
   7   5  13      120.32      122.67     21.90 o 
  -8   6  13       46.73       23.47     17.35 o 
  -6   6  13       64.84       38.52     14.50 o 
  -4   6  13     1230.68     1204.29     40.88 o 
  -2   6  13      425.63      378.18     21.03 o 
   0   6  13      286.18      263.64     15.36 o 
   2   6  13      124.83      139.55     18.70 o 
   4   6  13        2.34        1.38     11.62 o 
   6   6  13      157.65      167.07     26.41 o 
  -7   7  13        0.33        0.00     13.94 o 
  -5   7  13        2.60        5.26     13.87 o 
  -3   7  13      347.93      324.57     21.89 o 
  -1   7  13     4854.79     4844.86    174.90 o 
   1   7  13     1091.64     1053.36     38.29 o 
   3   7  13       13.24        1.05     14.04 o 
   5   7  13        0.11        4.27     14.08 o 
  -6   8  13        0.03        0.00     14.86 o 
  -4   8  13       14.70        4.40     13.48 o 
  -2   8  13      459.76      440.45     21.88 o 
   0   8  13       79.47       62.99     18.75 o 
   2   8  13      525.18      467.72     29.10 o 
   4   8  13        7.20        0.00     16.64 o 
  -5   9  13        0.65        0.00     16.83 o 
  -3   9  13       30.93       16.55     13.99 o 
  -1   9  13      117.65      120.97     23.63 o 
   1   9  13        1.46        0.00     15.07 o 
   3   9  13       15.78        0.00     18.43 o 
  -4  10  13        4.54        5.78     15.85 o 
  -2  10  13        8.85        1.39     14.95 o 
   0  10  13        7.31        0.00     16.85 o 
   2  10  13       62.81       66.50     22.62 o 
  -1  11  13        1.96        0.00     22.25 o 
   1  11  13        0.12        0.00     20.68 o 
  -8   0  14      381.83      417.39     27.37 o 
  -6   0  14      727.63      751.94     30.76 o 
  -4   0  14      304.57      359.50     14.70 o 
  -2   0  14      488.22      618.12     23.03 o 
   0   0  14     3329.17     3082.69     52.25 o 
   2   0  14        2.75        0.00     12.97 o 
   4   0  14     2485.74     2504.39     75.91 o 
   6   0  14      315.83      339.81     28.66 o 
   8   0  14        6.42       26.27     29.17 o 
  -9   1  14       16.86       10.32     14.85 o 
  -7   1  14      933.09      865.18     27.23 o 
  -5   1  14      146.16      168.48     24.22 o 
  -3   1  14      574.90      550.65     15.98 o 
  -1   1  14      259.72      229.77      9.12 o 
   1   1  14      541.38      486.92     11.70 o 
   3   1  14       81.69      240.88     97.11 o 
   5   1  14      421.13      323.37     19.92 o 
   7   1  14        2.15        0.00     12.46 o 
  -8   2  14       13.03       24.89     12.39 o 
  -6   2  14     2933.09     2869.30     52.98 o 
  -4   2  14       53.67       54.96     10.58 o 
  -2   2  14       28.34       36.07     10.84 o 
   0   2  14       98.60      109.92     15.30 o 
   2   2  14     3179.41     3335.94     50.56 o 
   4   2  14        5.73        0.62      9.35 o 
   6   2  14      114.24      146.20     18.60 o 
   8   2  14       92.33       99.96     33.10 o 
  -9   3  14       54.89      102.12     19.56 o 
  -7   3  14      286.67      288.85     22.71 o 
  -5   3  14      142.37      182.32     19.72 o 
  -3   3  14     1145.74     1186.90     30.31 o 
  -1   3  14      862.55      957.10     34.63 o 
   1   3  14     1472.67     1457.35     26.30 o 
   3   3  14      101.03      126.12     15.35 o 
   5   3  14       48.62       36.62     13.91 o 
   7   3  14        1.73        0.00     14.06 o 
  -8   4  14        3.09        7.08     13.73 o 
  -6   4  14        0.39        0.00     11.01 o 
  -4   4  14      292.71      287.38     16.32 o 
  -2   4  14      100.81       86.30     10.69 o 
   0   4  14      541.44      546.53     21.18 o 
   2   4  14       28.17       44.18     12.22 o 
   4   4  14      215.61      236.09     20.55 o 
   6   4  14      107.99      100.90     15.22 o 
  -7   5  14      427.90      376.35     24.41 o 
  -5   5  14        4.72        5.03     13.63 o 
  -3   5  14      109.97      111.78     17.38 o 
  -1   5  14       15.70        3.59      7.97 o 
   1   5  14      203.65      242.89     57.91 o 
   3   5  14      190.42      191.00     25.93 o 
   5   5  14       16.31       15.08     11.76 o 
   7   5  14        1.10        6.70     15.36 o 
  -8   6  14        8.61        0.00     15.27 o 
  -6   6  14      130.24      146.08     22.68 o 
  -4   6  14      787.91      806.32     27.28 o 
  -2   6  14       94.99      108.98     13.69 o 
   0   6  14       18.20       13.43      8.94 o 
   2   6  14      444.09      385.16     40.08 o 
   4   6  14      193.35      266.15     30.52 o 
   6   6  14        1.40       19.84     19.23 o 
  -7   7  14       20.78       25.49     22.09 o 
  -5   7  14      112.96      197.02     24.38 o 
  -3   7  14       36.77       31.18     13.04 o 
  -1   7  14        4.38       53.19     12.71 o 
   1   7  14       97.40      156.63     21.19 o 
   3   7  14       37.83       19.36     16.77 o 
   5   7  14      100.55       87.06     17.83 o 
  -6   8  14       34.29        9.25     16.56 o 
  -4   8  14        0.00        0.00     13.27 o 
  -2   8  14        7.98        4.48     11.70 o 
   0   8  14       32.51       46.85     25.67 o 
   2   8  14      727.85      671.15     34.22 o 
   4   8  14       47.53       19.94     18.93 o 
  -5   9  14        0.15        0.00     16.81 o 
  -3   9  14      377.79      420.78     25.72 o 
  -1   9  14        1.26        0.00     16.51 o 
   1   9  14       46.77       20.51     17.95 o 
   3   9  14       14.02       34.90     21.41 o 
  -4  10  14        2.80        0.00     15.36 o 
  -2  10  14       61.96       90.83     20.16 o 
   0  10  14       10.98        0.00     18.81 o 
   2  10  14       42.22       29.33     23.55 o 
  -1  11  14       39.24       15.42     22.41 o 
  -9   1  15        0.10        0.00     11.82 o 
  -7   1  15        1.82        0.00      9.87 o 
  -5   1  15       98.25       74.74     23.97 o 
  -3   1  15      135.67      171.52      9.73 o 
  -1   1  15      162.05      160.29      9.36 o 
   1   1  15      393.03      344.32     10.36 o 
   3   1  15      215.29      258.16     20.20 o 
   5   1  15      264.20      273.80     23.89 o 
   7   1  15        0.37        0.00     13.88 o 
  -8   2  15       97.19       72.11     14.79 o 
  -6   2  15      755.04      751.90     26.36 o 
  -4   2  15      377.80      375.48     19.47 o 
  -2   2  15      505.00      406.49     12.47 o 
   0   2  15      306.78      331.25     11.09 o 
   2   2  15      268.58      303.01     18.97 o 
   4   2  15       65.78      126.73     31.22 o 
   6   2  15       36.10       10.33     13.15 o 
   8   2  15       42.83       64.49     31.39 o 
  -9   3  15      198.45      201.03     29.37 o 
  -7   3  15        0.14        1.63     11.83 o 
  -5   3  15      583.45      583.26     46.40 o 
  -3   3  15      115.28      174.28     17.74 o 
  -1   3  15      316.50      298.64     13.41 o 
   1   3  15       63.21       68.11     12.12 o 
   3   3  15      216.73      262.45     15.50 o 
   5   3  15       27.15       38.81     15.11 o 
   7   3  15       21.33       14.75     13.27 o 
  -8   4  15        1.51        3.83     13.65 o 
  -6   4  15      116.33      117.70     19.35 o 
  -4   4  15       13.72       14.34      9.06 o 
  -2   4  15       99.10      100.48     13.35 o 
   0   4  15        6.34        0.00      7.38 o 
   2   4  15      144.59      176.66     36.08 o 
   4   4  15      314.51      286.55     30.11 o 
   6   4  15        1.52        0.81     11.66 o 
  -7   5  15        1.70        3.40     12.83 o 
  -5   5  15        0.05        0.00     12.83 o 
  -3   5  15      331.59      334.50     20.10 o 
  -1   5  15       62.77       71.73     11.20 o 
   1   5  15        0.92       17.32     11.80 o 
   3   5  15       14.83       11.46     12.80 o 
   5   5  15       20.28       11.35     15.44 o 
   7   5  15       12.56       10.52     18.05 o 
  -8   6  15       42.49       33.46     16.94 o 
  -6   6  15       80.70      115.44     21.03 o 
  -4   6  15       14.82       11.53     11.78 o 
  -2   6  15       60.67       63.56     12.66 o 
   0   6  15      118.16      117.97     19.61 o 
   2   6  15       84.41      118.72     19.64 o 
   4   6  15       39.42       29.75     12.50 o 
   6   6  15        0.63        1.32     18.70 o 
  -7   7  15       40.46       62.02     25.50 o 
  -5   7  15     1106.39     1054.34     52.63 o 
  -3   7  15      609.49      440.46     21.97 o 
  -1   7  15     1704.78     1785.56     74.55 o 
   1   7  15      177.90      164.10     23.42 o 
   3   7  15       68.32       66.32     18.33 o 
   5   7  15        3.31        0.00     14.50 o 
  -6   8  15        3.99        0.00     17.49 o 
  -4   8  15      115.78      157.99     22.68 o 
  -2   8  15       47.02       44.16     13.59 o 
   0   8  15      358.79      385.56     55.10 o 
   2   8  15       55.33       42.45     19.78 o 
   4   8  15       58.49      114.27     42.22 o 
  -5   9  15       26.04       32.55     19.16 o 
  -3   9  15        0.07       22.76     14.57 o 
  -1   9  15       36.15       47.49     20.23 o 
   1   9  15        2.78        0.00     16.22 o 
   3   9  15        3.19        0.00     18.87 o 
  -4  10  15        0.09        0.00     16.20 o 
  -2  10  15       21.04       32.89     21.64 o 
   0  10  15       54.28       22.23     36.08 o 
   2  10  15        0.38        0.00     18.91 o 
  -8   0  16        6.17        0.00     14.45 o 
  -6   0  16     3504.30     3626.68    108.16 o 
  -4   0  16        4.12        0.00      6.97 o 
  -2   0  16      851.43      789.34     23.51 o 
   0   0  16      194.47      169.81     20.55 o 
   2   0  16        8.65        1.39      8.06 o 
   4   0  16      904.39      908.37     44.69 o 
   6   0  16      482.79      476.97     35.31 o 
  -9   1  16        0.33        0.00     12.79 o 
  -7   1  16        6.39        0.28     11.50 o 
  -5   1  16      242.28      224.92     21.17 o 
  -3   1  16      183.32      185.79     10.65 o 
  -1   1  16     1280.55     1231.47     21.56 o 
   1   1  16      184.97      166.90      9.15 o 
   3   1  16      519.74      408.26     23.97 o 
   5   1  16      423.16      398.22     23.28 o 
   7   1  16       31.20       14.38     15.86 o 
  -8   2  16       18.44       25.43     12.28 o 
  -6   2  16      403.85      370.38     27.80 o 
  -4   2  16       46.19       50.55      7.88 o 
  -2   2  16     2298.79     2506.97     45.28 o 
   0   2  16     2212.53     2320.81     32.31 o 
   2   2  16     2680.46     2676.97     55.74 o 
   4   2  16     3255.95     2852.59    119.07 o 
   6   2  16        0.05        5.02     13.50 o 
  -9   3  16      113.47      134.31     22.31 o 
  -7   3  16       92.80       61.57     14.46 o 
  -5   3  16      465.23      447.46     24.95 o 
  -3   3  16     3606.13     3725.63     56.13 o 
  -1   3  16       11.49       10.24      7.45 o 
   1   3  16       78.18      102.94     14.33 o 
   3   3  16      242.83      283.81     15.61 o 
   5   3  16      307.54      343.66     26.72 o 
   7   3  16        0.39        0.00     12.89 o 
  -8   4  16       30.57       47.92     18.17 o 
  -6   4  16      437.16      374.32     27.12 o 
  -4   4  16       35.91       25.95     10.73 o 
  -2   4  16      217.18      247.61     20.48 o 
   0   4  16        4.05        3.07      7.68 o 
   2   4  16       18.86       26.62     12.14 o 
   4   4  16      104.28      113.20     17.58 o 
   6   4  16       32.88       37.29     17.79 o 
  -7   5  16       34.71       23.19     16.83 o 
  -5   5  16      104.09      109.06     27.98 o 
  -3   5  16      192.48      222.20     21.81 o 
  -1   5  16       59.16       74.53     11.84 o 
   1   5  16       68.01       71.53     23.62 o 
   3   5  16       35.30        3.14     12.77 o 
   5   5  16       83.34       88.70     26.78 o 
   7   5  16       34.13       22.41     19.06 o 
  -6   6  16      173.86      120.74     36.93 o 
  -4   6  16      145.04      133.45     16.87 o 
  -2   6  16      555.25      407.89     19.90 o 
   0   6  16       90.14      112.72     29.00 o 
   2   6  16      105.18      103.89     25.59 o 
   4   6  16      169.19      199.65     19.92 o 
   6   6  16       61.38       38.55     21.96 o 
  -7   7  16       30.28       16.22     18.89 o 
  -5   7  16      120.82      124.30     22.00 o 
  -3   7  16      106.65      146.46     17.59 o 
  -1   7  16       38.25       76.90     33.35 o 
   1   7  16      361.08      402.36     33.18 o 
   3   7  16      253.51      308.19     29.34 o 
   5   7  16       51.29       43.28     16.58 o 
  -6   8  16        2.41        0.00     16.00 o 
  -4   8  16        3.52        5.25     13.76 o 
  -2   8  16      613.03      573.39     32.20 o 
   0   8  16       57.80       54.93     19.66 o 
   2   8  16        3.88        0.00     16.32 o 
   4   8  16       18.04        5.29     18.58 o 
  -5   9  16       52.36       39.56     21.05 o 
  -3   9  16      190.79      211.35     22.91 o 
  -1   9  16        9.26        0.00     17.58 o 
   1   9  16       15.91        8.36     18.50 o 
   3   9  16        7.45        3.47     21.64 o 
  -2  10  16        6.71        6.00     19.79 o 
   0  10  16       21.16        0.00     19.67 o 
   2  10  16        7.71        6.54     21.26 o 
  -9   1  17       13.61        0.00     13.48 o 
  -7   1  17      208.22      222.77     24.51 o 
  -5   1  17       32.64       36.16     13.32 o 
  -3   1  17       21.66       21.17      6.11 o 
  -1   1  17     1349.35     1465.91     37.82 o 
   1   1  17       26.00       29.52      6.95 o 
   3   1  17      379.56      339.38     20.44 o 
   5   1  17      356.26      290.78     20.44 o 
   7   1  17        0.23        0.00     15.36 o 
  -8   2  17      219.89      258.30     24.74 o 
  -6   2  17       75.23       47.31     15.75 o 
  -4   2  17     1197.86     1106.26     27.06 o 
  -2   2  17      565.27      569.68     22.36 o 
   0   2  17     4643.30     4905.50     74.11 o 
   2   2  17      761.46      739.56     21.25 o 
   4   2  17     2278.99     2239.16     96.97 o 
   6   2  17       28.14       18.40     14.10 o 
  -7   3  17        4.92        0.00     12.73 o 
  -5   3  17      821.51      811.42     33.01 o 
  -3   3  17        0.11       29.52      9.41 o 
  -1   3  17      914.39      982.53     24.21 o 
   1   3  17      626.45      642.67     24.83 o 
   3   3  17      137.23      136.52     14.17 o 
   5   3  17      375.49      392.41     24.23 o 
   7   3  17       99.30       81.00     17.80 o 
  -8   4  17        1.94        0.00     16.28 o 
  -6   4  17       21.96       28.97     15.12 o 
  -4   4  17      282.43      293.79     34.63 o 
  -2   4  17       65.59       86.56     12.68 o 
   0   4  17      552.33      547.16     34.12 o 
   2   4  17        0.08        0.00     14.16 o 
   4   4  17      104.73      103.25     18.91 o 
   6   4  17        9.47        0.00     13.47 o 
  -7   5  17       45.25       83.38     20.08 o 
  -5   5  17        0.03        0.00     13.74 o 
  -3   5  17       93.08       64.55     12.80 o 
  -1   5  17      201.29      181.84     15.97 o 
   1   5  17       59.96       72.56     15.75 o 
   3   5  17       40.38       57.50     15.47 o 
   5   5  17        0.01        0.00     14.13 o 
  -6   6  17       41.95       23.79     16.90 o 
  -4   6  17      418.36      351.91     23.36 o 
  -2   6  17      712.96      698.76     33.37 o 
   0   6  17      316.27      417.75     30.79 o 
   2   6  17      183.52      225.03     24.80 o 
   4   6  17        7.49       10.97     16.53 o 
   6   6  17        0.74        0.00     14.29 o 
  -7   7  17        1.09        4.52     18.57 o 
  -5   7  17       67.53       83.71     19.47 o 
  -3   7  17      409.64      341.06     24.14 o 
  -1   7  17      760.82      838.69     81.37 o 
   1   7  17     3162.74     3314.92    224.75 o 
   3   7  17      319.92      355.08     31.14 o 
   5   7  17        5.97       17.06     27.46 o 
  -6   8  17        6.89        0.00     16.09 o 
  -4   8  17       53.63       41.86     16.18 o 
  -2   8  17       56.91       39.32     22.35 o 
   0   8  17      551.27      533.43     31.82 o 
   2   8  17       19.91       11.64     17.43 o 
   4   8  17      126.49      160.18     28.16 o 
  -5   9  17        4.46        7.56     17.89 o 
  -3   9  17        0.88        0.00     14.33 o 
  -1   9  17      138.70      205.44     29.78 o 
   1   9  17        6.03        0.00     18.15 o 
   3   9  17        0.06        0.00     19.40 o 
  -2  10  17       22.42       14.16     22.78 o 
   0  10  17        0.09        0.00     18.33 o 
  -8   0  18      138.70      121.97     33.27 o 
  -6   0  18     1821.56     1927.30     75.57 o 
  -4   0  18       21.20        0.00     11.77 o 
  -2   0  18       58.90       66.31     12.80 o 
   0   0  18        0.97        0.00      8.10 o 
   2   0  18      456.30      449.67     31.56 o 
   4   0  18      522.58      434.83     33.77 o 
   6   0  18      108.73      120.78     28.15 o 
  -9   1  18        4.43        0.00     18.88 o 
  -7   1  18       56.19       66.46     18.54 o 
  -5   1  18     1510.45     1486.13     48.62 o 
  -3   1  18      145.86      146.87     10.69 o 
  -1   1  18       10.03       28.35      6.78 o 
   1   1  18      189.80      191.40     14.23 o 
   3   1  18        9.28       13.07     11.82 o 
   5   1  18       88.25       72.43     16.68 o 
   7   1  18       17.18        2.41     15.06 o 
  -8   2  18        4.12        0.00     15.88 o 
  -6   2  18        5.20        7.87     22.01 o 
  -4   2  18     1284.27     1246.18     29.16 o 
  -2   2  18       72.72       96.40      9.60 o 
   0   2  18       10.87       27.15     19.11 o 
   2   2  18        3.97       10.48      8.22 o 
   4   2  18       47.23      129.07     18.92 o 
   6   2  18       25.48       12.92     14.55 o 
  -7   3  18       72.79       50.65     17.72 o 
  -5   3  18     1063.49      984.98     36.50 o 
  -3   3  18       12.57       12.46      8.00 o 
  -1   3  18      242.87      274.05     12.00 o 
   1   3  18       52.21       43.76     10.49 o 
   3   3  18      495.78      409.60     23.46 o 
   5   3  18       17.01       25.99     32.24 o 
   7   3  18       35.52       30.73     15.97 o 
  -8   4  18        3.30        7.55     18.87 o 
  -6   4  18       68.04       38.31     29.17 o 
  -4   4  18      301.96      306.76     18.21 o 
  -2   4  18      383.47      378.51     17.82 o 
   0   4  18        7.80       12.59     17.15 o 
   2   4  18       29.32       22.73     13.21 o 
   4   4  18      115.28       95.92     18.68 o 
   6   4  18       15.32        9.67     15.24 o 
  -7   5  18       51.43       99.23     21.35 o 
  -5   5  18      247.88      195.51     36.08 o 
  -3   5  18       48.49       47.85     12.07 o 
  -1   5  18      108.82      127.13     14.27 o 
   1   5  18      318.33      307.37     25.47 o 
   3   5  18        9.50        0.00     12.88 o 
   5   5  18       23.87        5.27     14.37 o 
  -6   6  18      134.31      158.01     38.04 o 
  -4   6  18      101.26       99.81     16.35 o 
  -2   6  18      114.34      141.01     16.35 o 
   0   6  18       80.75      143.92     22.43 o 
   2   6  18      391.09      409.89     25.85 o 
   4   6  18        3.69        0.00     15.73 o 
  -5   7  18       49.24       38.03     17.63 o 
  -3   7  18        8.44       34.49     13.41 o 
  -1   7  18      433.19      419.96     27.61 o 
   1   7  18       25.44       75.61     25.59 o 
   3   7  18       49.39       65.60     19.91 o 
   5   7  18       12.35        0.00     27.80 o 
  -4   8  18      294.89      355.29     30.31 o 
  -2   8  18      218.69      262.10     30.03 o 
   0   8  18        8.31       15.73     17.58 o 
   2   8  18        0.09        0.00     16.69 o 
   4   8  18       36.56        3.75     20.44 o 
  -3   9  18       33.10       24.26     16.99 o 
  -1   9  18      138.67      171.59     27.91 o 
   1   9  18        1.07        0.00     18.85 o 
   3   9  18        0.13        0.00     20.38 o 
  -2  10  18        0.97        0.00     21.39 o 
   0  10  18       50.30       78.29     25.56 o 
  -7   1  19        9.18        0.00     13.91 o 
  -5   1  19       90.38       96.81     17.78 o 
  -3   1  19      793.62      747.79     18.18 o 
  -1   1  19      318.01      338.63     16.92 o 
   1   1  19       90.33      106.70     11.97 o 
   3   1  19        0.00        0.00     10.72 o 
   5   1  19        0.50        0.00     12.95 o 
   7   1  19        0.15        0.00     15.61 o 
  -8   2  19       10.74       55.55     20.49 o 
  -6   2  19      804.08      793.55     59.36 o 
  -4   2  19     1163.47     1093.37     36.01 o 
  -2   2  19        1.51        5.19      6.52 o 
   0   2  19       10.89       12.27      6.72 o 
   2   2  19       10.54       16.88      9.02 o 
   4   2  19       60.34       74.87     17.19 o 
   6   2  19       56.64       82.91     19.04 o 
  -7   3  19      248.85      259.65     28.34 o 
  -5   3  19      329.35      343.86     25.61 o 
  -3   3  19      771.94      735.58     19.51 o 
  -1   3  19      346.60      333.72     13.48 o 
   1   3  19      252.12      257.85     16.36 o 
   3   3  19     1072.30      865.94     33.58 o 
   5   3  19       74.63       68.05     16.98 o 
  -8   4  19       35.17       36.75     20.78 o 
  -6   4  19       26.64       27.49     15.30 o 
  -4   4  19      221.57      214.10     19.57 o 
  -2   4  19      156.29      163.02     15.44 o 
   0   4  19       62.46       69.61     15.32 o 
   2   4  19       43.79       26.17     19.19 o 
   4   4  19       18.13       18.12     14.38 o 
   6   4  19       34.88       37.44     17.74 o 
  -7   5  19       51.93       61.30     20.11 o 
  -5   5  19       11.30       44.27     17.19 o 
  -3   5  19       30.24       31.51     12.20 o 
  -1   5  19       33.39       23.99     14.55 o 
   1   5  19       17.46       31.13     26.02 o 
   3   5  19        0.23        0.00     13.47 o 
   5   5  19        0.04        0.41     15.45 o 
  -6   6  19        2.27        3.31     16.50 o 
  -4   6  19      250.27      328.57     23.79 o 
  -2   6  19        7.84        0.00     10.71 o 
   0   6  19     1013.55     1146.54     41.44 o 
   2   6  19      458.91      433.99     37.95 o 
   4   6  19        2.04       17.23     24.39 o 
  -5   7  19       19.16        0.00     16.09 o 
  -3   7  19     1721.01     1624.99     89.75 o 
  -1   7  19        0.15       25.64     17.61 o 
   1   7  19      441.28      410.61     28.16 o 
   3   7  19      337.11      288.02     30.24 o 
  -4   8  19       46.62       24.69     16.28 o 
  -2   8  19       77.64      142.36     25.02 o 
   0   8  19      511.67      486.69     35.23 o 
   2   8  19        1.46        3.56     18.97 o 
  -3   9  19       28.38       11.66     21.84 o 
  -1   9  19       99.04      119.48     27.18 o 
   1   9  19        2.69        0.00     19.42 o 
  -8   0  20       67.98       51.00     29.51 o 
  -6   0  20      532.35      581.87     42.65 o 
  -4   0  20      929.12      988.38     48.28 o 
  -2   0  20        0.45        0.00      8.40 o 
   0   0  20        4.99        0.09     14.41 o 
   2   0  20        8.26        1.19     16.38 o 
   4   0  20      182.56      221.42     33.44 o 
   6   0  20      188.62      205.73     35.31 o 
  -7   1  20       29.60       32.96     16.66 o 
  -5   1  20     2201.64     2090.57     85.46 o 
  -3   1  20       30.36       48.57      8.43 o 
  -1   1  20      808.74      809.58     19.25 o 
   1   1  20       25.85       15.25      8.96 o 
   3   1  20       63.12       63.24     17.03 o 
   5   1  20      115.64      114.04     43.07 o 
   7   1  20       44.66       31.81     18.53 o 
  -8   2  20      257.60      235.66     29.29 o 
  -6   2  20      135.04      174.75     23.27 o 
  -4   2  20      390.36      415.53     23.58 o 
  -2   2  20      673.53      674.07     18.30 o 
   0   2  20     1165.87     1136.29     32.57 o 
   2   2  20      193.42      196.13     20.80 o 
   4   2  20      729.85      646.96     42.48 o 
   6   2  20      217.98      197.85     25.37 o 
  -7   3  20       84.89       77.65     21.28 o 
  -5   3  20       53.45       52.21     33.44 o 
  -3   3  20      507.86      468.60     16.23 o 
  -1   3  20      946.28      894.70     33.36 o 
   1   3  20      469.65      521.81     20.37 o 
   3   3  20      684.28      610.54     29.55 o 
   5   3  20      111.08      153.42     22.84 o 
  -8   4  20       34.55       21.78     19.76 o 
  -6   4  20       20.37       10.57     15.37 o 
  -4   4  20        7.96        0.00      9.90 o 
  -2   4  20       47.77       29.13     14.83 o 
   0   4  20       11.94       14.39     13.28 o 
   2   4  20       30.48       26.89     11.58 o 
   4   4  20       23.93       28.64     16.10 o 
   6   4  20        6.64        0.00     15.43 o 
  -7   5  20        3.66        0.00     15.95 o 
  -5   5  20      355.72      328.75     29.85 o 
  -3   5  20        4.56        0.00     10.48 o 
  -1   5  20       29.36       49.46     15.91 o 
   1   5  20       58.66       52.49     18.34 o 
   3   5  20        0.07        0.00     15.03 o 
   5   5  20       63.19       29.60     16.30 o 
  -6   6  20       27.28       12.79     18.75 o 
  -4   6  20      495.74      429.16     26.25 o 
  -2   6  20       17.89       21.50     16.41 o 
   0   6  20      339.44      364.79     27.66 o 
   2   6  20        8.41       25.30     29.00 o 
   4   6  20       13.61        0.00     23.03 o 
  -5   7  20        0.17        0.66     15.93 o 
  -3   7  20       90.48      144.32     27.15 o 
  -1   7  20       83.08      138.76     24.34 o 
   1   7  20        5.96       15.60     18.99 o 
   3   7  20       86.38      126.81     24.66 o 
  -4   8  20      108.71       87.71     18.31 o 
  -2   8  20      119.96       99.85     25.15 o 
   0   8  20       90.05       97.95     23.45 o 
   2   8  20        2.53        3.34     20.55 o 
  -3   9  20        8.10        0.00     20.38 o 
  -1   9  20      104.88      131.27     28.40 o 
   1   9  20        1.49        0.00     21.52 o 
  -7   1  21      251.91      259.84     28.34 o 
  -5   1  21     1424.97     1532.08     46.95 o 
  -3   1  21       24.72       23.53      7.78 o 
  -1   1  21        9.92       28.11      7.84 o 
   1   1  21       47.71       73.53     15.90 o 
   3   1  21       23.31        0.00     12.70 o 
   5   1  21      217.54      197.12     24.97 o 
  -8   2  21       50.93       69.51     29.76 o 
  -6   2  21       64.33      100.41     32.24 o 
  -4   2  21       83.32       83.74     17.06 o 
  -2   2  21      842.61      849.78     21.02 o 
   0   2  21      196.32      272.99     18.06 o 
   2   2  21      540.34      562.46    118.81 o 
   4   2  21      161.42      156.28     23.22 o 
   6   2  21      263.30      300.32     30.02 o 
  -7   3  21        0.00        2.83     26.69 o 
  -5   3  21       19.31       12.61     14.41 o 
  -3   3  21       67.10       68.77     10.42 o 
  -1   3  21      349.01      321.55     14.09 o 
   1   3  21      533.45      550.94     21.31 o 
   3   3  21       50.70       80.55     18.20 o 
   5   3  21       56.37       72.45     18.95 o 
  -6   4  21       16.17        3.02     15.61 o 
  -4   4  21        0.88        0.00     12.97 o 
  -2   4  21       15.59        6.17      8.80 o 
   0   4  21      135.48      156.57     16.27 o 
   2   4  21       19.63        2.66     10.65 o 
   4   4  21       33.09       22.73     16.62 o 
   6   4  21       63.46       59.06     20.98 o 
  -7   5  21        6.85       22.98     19.41 o 
  -5   5  21       26.11        0.00     14.26 o 
  -3   5  21       10.61        4.90     11.30 o 
  -1   5  21       17.92        0.00     15.56 o 
   1   5  21       54.94       93.00     18.89 o 
   3   5  21       21.56       16.97     15.52 o 
   5   5  21        0.04        0.00     19.88 o 
  -6   6  21       44.88       50.94     22.52 o 
  -4   6  21       90.25      100.26     20.56 o 
  -2   6  21      564.88      508.51     40.18 o 
   0   6  21      273.41      287.40     28.72 o 
   2   6  21        0.45        6.19     16.99 o 
   4   6  21       19.74       17.12     16.44 o 
  -5   7  21        1.22        0.00     15.56 o 
  -3   7  21       90.41       60.17     21.20 o 
  -1   7  21      114.58       90.60     23.02 o 
   1   7  21      286.07      384.19     68.15 o 
   3   7  21      656.29      654.76     35.72 o 
  -4   8  21      139.58       92.29     23.46 o 
  -2   8  21      111.45      153.06     57.23 o 
   0   8  21       88.79       76.87     39.06 o 
   2   8  21      158.22      110.29     25.79 o 
  -1   9  21        3.55        0.00     25.08 o 
  -8   0  22        0.08        0.00     27.13 o 
  -6   0  22       43.46       57.14     25.42 o 
  -4   0  22     2560.76     2483.75     83.58 o 
  -2   0  22        2.70        4.02     10.77 o 
   0   0  22        7.18        0.00     10.92 o 
   2   0  22       34.55       37.87     19.28 o 
   4   0  22       25.65       35.82     21.49 o 
   6   0  22      231.51      197.88     37.19 o 
  -7   1  22       38.43       49.63     18.36 o 
  -5   1  22        0.50        9.01     13.92 o 
  -3   1  22      120.46      123.08     11.74 o 
  -1   1  22      141.59      145.46     11.80 o 
   1   1  22       96.46       92.61     17.19 o 
   3   1  22        5.38        0.00     12.22 o 
   5   1  22      171.89      132.68     22.21 o 
  -8   2  22        5.03        8.73     18.97 o 
  -6   2  22      175.91      127.97     41.71 o 
  -4   2  22      185.40      237.72     24.24 o 
  -2   2  22      191.34      216.38     18.35 o 
   0   2  22      217.87      261.56     17.34 o 
   2   2  22       44.96       42.11     17.74 o 
   4   2  22       16.52        0.23     19.11 o 
   6   2  22      192.73      226.19     28.16 o 
  -7   3  22       16.15       39.21     20.13 o 
  -5   3  22        5.23        0.00     12.96 o 
  -3   3  22      153.30      179.89     14.29 o 
  -1   3  22        7.93       10.49     10.63 o 
   1   3  22      257.72      314.45     17.59 o 
   3   3  22      283.74      256.04     26.17 o 
   5   3  22      314.80      343.24     32.00 o 
  -6   4  22      110.07      181.81     25.54 o 
  -4   4  22      208.63      192.54     23.58 o 
  -2   4  22        8.62        8.39      9.27 o 
   0   4  22       72.40      102.63     15.10 o 
   2   4  22       18.22       20.10     14.09 o 
   4   4  22       14.98        0.00     15.01 o 
  -7   5  22        5.51       13.02     18.39 o 
  -5   5  22      114.59       94.68     20.99 o 
  -3   5  22       30.02       23.82     12.39 o 
  -1   5  22        4.70        1.62     20.30 o 
   1   5  22        4.78        0.00     13.94 o 
   3   5  22       27.68        0.00     15.42 o 
   5   5  22       45.66       35.48     19.96 o 
  -6   6  22       31.42       48.31     21.13 o 
  -4   6  22       75.67       80.34     20.62 o 
  -2   6  22       79.55       83.88     21.82 o 
   0   6  22      253.94      233.08     27.32 o 
   2   6  22      524.67      527.88     31.32 o 
   4   6  22       88.69       93.89     23.38 o 
  -5   7  22       14.52        0.00     17.42 o 
  -3   7  22        0.01        0.00     17.91 o 
  -1   7  22        5.14        0.18     18.29 o 
   1   7  22      135.96      184.41     44.61 o 
   3   7  22        0.65        0.00     20.25 o 
  -4   8  22      126.23      191.39     41.79 o 
  -2   8  22       30.43       47.44     27.55 o 
   0   8  22       79.20       80.21     27.21 o 
   2   8  22        6.45        0.00     22.43 o 
  -7   1  23       82.28      107.66     27.04 o 
  -5   1  23       82.81       80.88     18.75 o 
  -3   1  23       54.79       49.01      9.84 o 
  -1   1  23      413.82      374.98     14.74 o 
   1   1  23      681.09      732.49     56.81 o 
   3   1  23       15.96        5.74     14.18 o 
   5   1  23       43.49       35.62     18.69 o 
  -6   2  23        2.00        9.07     15.13 o 
  -4   2  23      997.55      872.43     34.61 o 
  -2   2  23      219.20      231.44     15.14 o 
   0   2  23      190.93      196.40     18.16 o 
   2   2  23      119.72       93.88     19.43 o 
   4   2  23       36.08       29.10     17.07 o 
  -7   3  23       65.93       58.99     21.32 o 
  -5   3  23       81.20       96.55     19.26 o 
  -3   3  23      140.43      174.96     20.15 o 
  -1   3  23       44.40       41.14     11.86 o 
   1   3  23      327.60      324.35     20.51 o 
   3   3  23      370.65      393.63     31.84 o 
   5   3  23      261.19      223.86     29.43 o 
  -6   4  23       32.24       51.67     18.57 o 
  -4   4  23        0.10        3.66     16.46 o 
  -2   4  23       10.53        0.00      9.98 o 
   0   4  23      298.26      333.26     21.51 o 
   2   4  23       71.30       51.80     17.42 o 
   4   4  23        3.79        0.00     15.07 o 
  -5   5  23      138.36      247.64     28.40 o 
  -3   5  23       44.69       38.29     11.51 o 
  -1   5  23        2.75        0.00     14.09 o 
   1   5  23      168.23      128.36     17.90 o 
   3   5  23        3.66        0.00     14.80 o 
  -6   6  23        3.88        4.14     18.39 o 
  -4   6  23       22.74       44.59     18.38 o 
  -2   6  23        7.91       21.35     34.63 o 
   0   6  23      106.77      126.51     23.34 o 
   2   6  23      851.46      839.20     49.30 o 
   4   6  23      150.41      101.89     23.65 o 
  -5   7  23        2.47        3.13     17.62 o 
  -3   7  23       20.06        3.52     19.18 o 
  -1   7  23      447.07      484.66     51.86 o 
   1   7  23      227.86      353.74     33.97 o 
   3   7  23       88.37      113.78     40.60 o 
  -2   8  23       10.01        0.00     18.69 o 
   0   8  23        0.01        0.00     21.14 o 
  -6   0  24      236.58      189.01     36.17 o 
  -4   0  24     2061.91     2151.62     78.98 o 
  -2   0  24        0.62        0.00     10.91 o 
   0   0  24       11.14       14.16     18.94 o 
   2   0  24       52.06       59.88     23.03 o 
   4   0  24        9.65       13.30     18.94 o 
  -7   1  24        5.57        0.00     16.81 o 
  -5   1  24       11.62       34.45     16.10 o 
  -3   1  24     1580.81     1498.57     35.60 o 
  -1   1  24       37.23       49.88     11.89 o 
   1   1  24      444.89      522.13     43.25 o 
   3   1  24       12.49        0.00     12.73 o 
   5   1  24       41.42       34.23     24.48 o 
  -6   2  24       12.48       25.56     27.89 o 
  -4   2  24     1318.45     1199.63     41.18 o 
  -2   2  24       35.42       41.91     10.49 o 
   0   2  24      111.26      100.93     17.87 o 
   2   2  24       15.84       25.15     16.22 o 
   4   2  24       11.31        7.47     16.33 o 
  -7   3  24       37.31       68.52     21.44 o 
  -5   3  24      181.92      233.05     26.51 o 
  -3   3  24        2.24        0.00      9.32 o 
  -1   3  24        3.37        0.00     10.37 o 
   1   3  24      119.09      132.91     20.86 o 
   3   3  24      189.48      192.83     25.02 o 
   5   3  24       94.04       96.26     37.61 o 
  -6   4  24       59.84       64.01     20.15 o 
  -4   4  24      102.48       65.36     18.63 o 
  -2   4  24      124.08      132.14     16.55 o 
   0   4  24       29.95       44.24     13.68 o 
   2   4  24       12.02        0.00     14.82 o 
   4   4  24       50.51       39.04     31.14 o 
  -5   5  24       30.99       45.05     19.14 o 
  -3   5  24      100.96       84.73     16.57 o 
  -1   5  24        8.82        0.00     11.64 o 
   1   5  24        6.61       11.49     13.95 o 
   3   5  24       56.05       65.62     21.18 o 
  -4   6  24      120.64      149.09     24.38 o 
  -2   6  24      554.31      556.39     32.38 o 
   0   6  24      135.99      118.35     30.11 o 
   2   6  24       65.81       83.97     21.48 o 
  -3   7  24      129.06      176.42     28.83 o 
  -1   7  24       81.86       86.85     24.11 o 
   1   7  24       46.41       68.04     23.63 o 
  -2   8  24      169.11      162.08     29.81 o 
   0   8  24       51.72       31.60     23.21 o 
  -7   1  25       28.09       38.69     20.04 o 
  -5   1  25      675.85      653.64     33.22 o 
  -3   1  25     1124.10     1169.72     26.78 o 
  -1   1  25      101.14      132.72     15.10 o 
   1   1  25       15.91       43.19     16.49 o 
   3   1  25        4.80        0.00     13.01 o 
   5   1  25       23.78       38.71     20.26 o 
  -6   2  25        0.50        0.00     15.93 o 
  -4   2  25        7.85        9.02     13.99 o 
  -2   2  25       56.92       54.89     11.24 o 
   0   2  25       46.60       60.90     17.33 o 
   2   2  25        4.84        0.00     14.09 o 
   4   2  25        2.95        1.19     16.96 o 
  -5   3  25       23.66       32.34     17.39 o 
  -3   3  25        8.92        8.20     10.01 o 
  -1   3  25      226.17      243.42     38.80 o 
   1   3  25       26.82        3.47     14.47 o 
   3   3  25       27.27       38.54     19.70 o 
  -6   4  25       41.16       68.30     22.40 o 
  -4   4  25       16.29       15.11     15.58 o 
  -2   4  25       43.72       45.30     13.70 o 
   0   4  25       10.21       15.64     12.87 o 
   2   4  25      219.23      234.81     27.50 o 
   4   4  25      162.92      115.12     26.61 o 
  -5   5  25        5.50       10.90     17.61 o 
  -3   5  25       34.50        7.44     18.48 o 
  -1   5  25        5.00        0.00     12.57 o 
   1   5  25      226.64      201.07     21.85 o 
   3   5  25      189.27      247.72     70.45 o 
  -4   6  25        4.80        1.02     26.96 o 
  -2   6  25      233.84      251.30     29.90 o 
   0   6  25       60.29       54.49     22.13 o 
   2   6  25       70.69      100.63     23.80 o 
  -3   7  25      144.94      197.21     31.90 o 
  -1   7  25        4.86        0.00     31.73 o 
   1   7  25       29.69       20.08     22.13 o 
  -6   0  26       51.53       61.24     26.96 o 
  -4   0  26     1423.88     1326.83     62.78 o 
  -2   0  26      866.58      830.82     51.94 o 
   0   0  26      282.86      235.06     36.51 o 
   2   0  26        0.24        1.36     21.32 o 
   4   0  26        0.00        0.00     23.03 o 
  -7   1  26      186.65      174.40     30.62 o 
  -5   1  26       44.29       40.25     24.91 o 
  -3   1  26        8.85       24.83      9.92 o 
  -1   1  26       28.85       19.81     10.98 o 
   1   1  26      294.65      345.15     26.46 o 
   3   1  26       43.96       26.51     18.03 o 
  -6   2  26       13.10       16.50     18.02 o 
  -4   2  26        0.30        0.00     15.01 o 
  -2   2  26      426.57      448.63     25.58 o 
   0   2  26        0.19        0.00     12.97 o 
   2   2  26        3.15        1.56     16.91 o 
   4   2  26       14.72       14.31     18.99 o 
  -5   3  26        9.46       18.80     40.94 o 
  -3   3  26        0.16        0.00     10.98 o 
  -1   3  26       98.02      123.25     18.31 o 
   1   3  26        2.86        0.00     14.86 o 
   3   3  26       82.46       68.23     21.53 o 
  -6   4  26      196.21      185.68     28.87 o 
  -4   4  26       61.55       40.51     17.86 o 
  -2   4  26        5.59        0.00     11.08 o 
   0   4  26       62.69       53.21     15.01 o 
   2   4  26       36.49       52.49     19.48 o 
  -5   5  26       20.62       15.30     18.54 o 
  -3   5  26      318.02      397.37     96.13 o 
  -1   5  26        9.38        6.57     13.63 o 
   1   5  26      119.38      126.75     24.17 o 
   3   5  26       20.71       20.29     19.31 o 
  -4   6  26       53.02       44.36     31.05 o 
  -2   6  26        2.10        0.00     14.69 o 
   0   6  26        6.85        7.56     16.39 o 
   2   6  26      155.71      125.85     25.57 o 
  -1   7  26       15.84        8.53     22.67 o 
  -5   1  27       49.00       47.63     26.10 o 
  -3   1  27        1.32        1.56     11.81 o 
  -1   1  27        1.90        5.64     14.74 o 
   1   1  27       87.09       75.83     19.79 o 
   3   1  27      145.50      126.91     23.10 o 
  -6   2  27       13.56       33.77     19.91 o 
  -4   2  27        1.06        0.00     15.14 o 
  -2   2  27      240.56      302.00     22.41 o 
   0   2  27        0.12        0.00     14.11 o 
   2   2  27       93.25       56.75     22.95 o 
   4   2  27       41.10        0.16     18.41 o 
  -5   3  27        1.61        6.78     17.49 o 
  -3   3  27        0.32        0.00     14.71 o 
  -1   3  27       12.34        3.70     12.42 o 
   1   3  27        0.02        4.84     20.47 o 
   3   3  27       69.44       54.11     21.71 o 
  -4   4  27       17.13        0.49     16.66 o 
  -2   4  27       56.25       67.38     16.00 o 
   0   4  27       86.65       87.57     17.76 o 
   2   4  27       30.20       42.31     19.51 o 
  -3   5  27       14.97        5.89     18.43 o 
  -1   5  27       94.23      114.68     19.28 o 
   1   5  27       17.15        0.00     21.32 o 
  -2   6  27        6.74        0.00     15.83 o 
   0   6  27       26.86       46.67     18.69 o 
  -6   0  28       38.68       86.32     32.41 o 
  -4   0  28      807.76      761.50     49.13 o 
  -2   0  28     1063.19     1122.63     56.47 o 
   0   0  28       34.95       18.76     25.59 o 
   2   0  28       18.06        0.00     23.71 o 
  -5   1  28       75.99      103.35     25.16 o 
  -3   1  28       17.33       48.04     17.48 o 
  -1   1  28      272.77      254.78     27.32 o 
   1   1  28        3.31        0.00     15.52 o 
   3   1  28       14.72        3.84     16.95 o 
  -4   2  28       14.80       15.53     16.47 o 
  -2   2  28      244.59      211.67     19.93 o 
   0   2  28        1.34        6.82     15.66 o 
   2   2  28        0.67        0.00     24.48 o 
  -5   3  28       50.24       41.40     20.08 o 
  -3   3  28      220.49      330.25     42.82 o 
  -1   3  28       17.94        6.97     13.91 o 
   1   3  28        4.39        1.33     17.53 o 
   3   3  28       41.02       53.70     23.28 o 
  -4   4  28       38.95       59.71     28.83 o 
  -2   4  28        9.44        0.00     12.93 o 
   0   4  28       49.17       31.47     20.13 o 
   2   4  28       82.05       52.11     21.52 o 
  -3   5  28       38.56       36.84     29.00 o 
  -1   5  28       47.10       49.21     16.67 o 
   1   5  28       18.92       19.11     19.23 o 
  -2   6  28        7.08        0.00     15.72 o 
  -5   1  29        0.01        6.84     16.93 o 
  -3   1  29      777.39      725.68     48.28 o 
  -1   1  29      222.24      208.63     25.92 o 
   1   1  29       14.67       24.46     18.55 o 
   3   1  29       27.51       24.98     18.55 o 
  -4   2  29       96.22      129.76     37.53 o 
  -2   2  29       22.68       17.08     14.23 o 
   0   2  29        7.11        7.15     17.24 o 
   2   2  29       26.07       21.55     19.82 o 
  -3   3  29        0.10        0.00     22.01 o 
  -1   3  29       10.24        2.32     18.45 o 
   1   3  29      200.09      203.76     29.53 o 
  -4   4  29       22.39       13.99     25.76 o 
  -2   4  29        0.15        0.00     14.01 o 
   0   4  29        6.81        0.00     18.04 o 
  -1   5  29       16.44       18.77     15.40 o 
  -4   0  30      161.63      141.08     33.94 o 
  -2   0  30     1655.39     1588.85     70.45 o 
   0   0  30      325.20      384.33     49.64 o 
   2   0  30      398.93      325.65     48.28 o 
  -3   1  30      784.00      751.10     50.15 o 
  -1   1  30        2.39        9.64     15.30 o 
   1   1  30        0.01        0.00     17.60 o 
  -4   2  30        8.22       11.26     23.54 o 
  -2   2  30       32.17       28.26     19.69 o 
   0   2  30        7.28        0.00     16.73 o 
   2   2  30       11.71        3.59     18.00 o 
  -3   3  30       94.90      121.28     31.90 o 
  -1   3  30        7.81        0.00     15.91 o 
   1   3  30       28.06       34.01     21.42 o 
  -2   4  30       87.63       63.51     17.60 o 
   0   4  30        9.51        0.00     19.22 o 
  -3   1  31        1.28       56.98     28.32 o 
  -1   1  31       64.57       62.62     21.58 o 
   1   1  31        3.89        1.77     18.94 o 
  -2   2  31        0.36        3.54     17.36 o 
   0   2  31       10.16        0.00     18.52 o 
  -1   3  31        1.27       18.03     20.84 o 
  -2   0  32      209.75      151.65     37.36 o 
  -1   1  32       11.57       27.41     20.26 o 
                                                 
